# Supplementary material for: Determining the Authenticity of Shark Meat Products by DNA Sequencing
Source: Foods. 2020 Aug 28;9(9):1194. doi: 10.3390/foods9091194 (PMC7555804; doi:10.3390/foods9091194)
Supplement: Supplementary file 1 [file foods-09-01194-s001.zip]

Archive with 1 entries (1 files):
- foods-893188-supplementary.xlsx
