# Supplementary material for: Determining the Authenticity of Shark Meat Products by DNA Sequencing
Source: Foods. 2020 Aug 28;9(9):1194. doi: 10.3390/foods9091194 (PMC7555804; doi:10.3390/foods9091194)
Supplement: Supplementary file 1 [file foods-09-01194-s001.zip › foods-893188-supplementary.xlsx]

## Sheet: Title and authors
		Submitted to foods
		Determining the Authenticity of Shark Meat Products by DNA-Sequencing
		Patrizia Marchetti, Mottola Anna, Roberta Piredda, Giuseppina Ciccarese, Angela Di Pinto

## Sheet: Table S1 Palombo
	Table S1. Blast Results "Palombo" slices
	Commercial name*	Scientific name*	Identification in BOLD		Identification in GenBank		IUCN status**	Mislabelling
			COI	Similarity (%)	NADH2	Similarity (%)
1	Palombo	M. mustelus, M. asterias, M. punctulatus	Mustelus asterias	100	Mustelus asterias	99.81	LC	NO
2	Palombo	M. mustelus, M. asterias, M. punctulatus	Mustelus asterias	100	Mustelus asterias	99.81	DD	NO
3	Palombo	M. mustelus, M. asterias, M. punctulatus	Mustelus asterias	100	Mustelus asterias	99.81	LC	NO
4	Palombo	M. mustelus, M. asterias, M. punctulatus	Mustelus asterias	100	Mustelus asterias	99.33	LC	NO
5	Palombo	M. mustelus, M. asterias, M. punctulatus	Mustelus asterias	100	Mustelus asterias	99.33	LC	NO
6	Palombo	M. mustelus, M. asterias, M. punctulatus	Mustelus asterias	100	Mustelus asterias	99.33	LC	NO
7	Palombo	M. mustelus, M. asterias, M. punctulatus	Mustelus asterias	100	Mustelus asterias	99.66	LC	NO
8	Palombo	M. mustelus, M. asterias, M. punctulatus	Mustelus asterias	100	Mustelus asterias	99.66	LC	NO
9	Palombo	M. mustelus, M. asterias, M. punctulatus	Mustelus asterias	100	Mustelus asterias	99.66	LC	NO
10	Palombo	M. mustelus, M. asterias, M. punctulatus	Mustelus asterias	100	Mustelus asterias	100	LC	NO
11	Palombo	M. mustelus, M. asterias, M. punctulatus	Mustelus asterias	100	Mustelus asterias	100	LC	NO
12	Palombo	M. mustelus, M. asterias, M. punctulatus	Mustelus asterias	100	Mustelus asterias	100	LC	NO
13	Palombo	M. mustelus, M. asterias, M. punctulatus	Mustelus asterias	100	Mustelus asterias	99.65	LC	NO
14	Palombo	M. mustelus, M. asterias, M. punctulatus	Mustelus asterias	100	Mustelus asterias	99.65	LC	NO
15	Palombo	M. mustelus, M. asterias, M. punctulatus	Mustelus asterias	100	Mustelus asterias	99.65	LC	NO
16	Palombo	M. mustelus, M. asterias, M. punctulatus	Mustelus punctulatus	100	Mustelus punctulatus	99.88	DD	NO
17	Palombo	M. mustelus, M. asterias, M. punctulatus	Mustelus punctulatus	100	Mustelus punctulatus	99.88	DD	NO
18	Palombo	M. mustelus, M. asterias, M. punctulatus	Mustelus punctulatus	100	Mustelus punctulatus	99.88	DD	NO
19	Palombo	M. mustelus, M. asterias, M. punctulatus	Mustelus punctulatus	100	Mustelus punctulatus	99.88	DD	NO
20	Palombo	M. mustelus, M. asterias, M. punctulatus	Mustelus punctulatus	100	Mustelus punctulatus	99.88	DD	NO
21	Palombo	M. mustelus, M. asterias, M. punctulatus	Mustelus punctulatus	100	Mustelus punctulatus	99.88	DD	NO
22	Palombo	M. mustelus, M. asterias, M. punctulatus	Mustelus punctulatus	100	Mustelus punctulatus	99.88	DD	NO
23	Palombo	M. mustelus, M. asterias, M. punctulatus	Mustelus punctulatus	100	Mustelus punctulatus	99.88	DD	NO
24	Palombo	M. mustelus, M. asterias, M. punctulatus	Mustelus punctulatus	100	Mustelus punctulatus	99.88	DD	NO
25	Palombo	M. mustelus, M. asterias, M. punctulatus	Mustelus punctulatus	100	Mustelus punctulatus	99.88	DD	NO
26	Palombo	M. mustelus, M. asterias, M. punctulatus	Mustelus punctulatus	100	Mustelus punctulatus	99.88	DD	NO
27	Palombo	M. mustelus, M. asterias, M. punctulatus	Mustelus punctulatus	100	Mustelus punctulatus	99.88	DD	NO
28	Palombo	M. mustelus, M. asterias, M. punctulatus	Scyliorhinus canicula	100	Scyliorhinus canicula	99.68	LC	YES
29	Palombo	M. mustelus, M. asterias, M. punctulatus	Scyliorhinus canicula	100	Scyliorhinus canicula	99.68	LC	YES
30	Palombo	M. mustelus, M. asterias, M. punctulatus	Scyliorhinus canicula	100	Scyliorhinus canicula	99.68	LC	YES
31	Palombo	M. mustelus, M. asterias, M. punctulatus	Scyliorhinus canicula	100	Scyliorhinus canicula	99.68	LC	YES
32	Palombo	M. mustelus, M. asterias, M. punctulatus	Scyliorhinus canicula	100	Scyliorhinus canicula	99.68	LC	YES
33	Palombo	M. mustelus, M. asterias, M. punctulatus	Scyliorhinus canicula	100	Scyliorhinus canicula	99.68	LC	YES
34	Palombo	M. mustelus, M. asterias, M. punctulatus	Scyliorhinus canicula	100	Scyliorhinus canicula	99.68	LC	YES
35	Palombo	M. mustelus, M. asterias, M. punctulatus	Scyliorhinus canicula	100	Scyliorhinus canicula	99.68	LC	YES
36	Palombo	M. mustelus, M. asterias, M. punctulatus	Scyliorhinus canicula	100	Scyliorhinus canicula	99.68	LC	YES
37	Palombo	M. mustelus, M. asterias, M. punctulatus	Prionace glauca	100	Prionace glauca	100	NT	YES
38	Palombo	M. mustelus, M. asterias, M. punctulatus	Prionace glauca	100	Prionace glauca	100	NT	YES
39	Palombo	M. mustelus, M. asterias, M. punctulatus	Prionace glauca	100	Prionace glauca	100	NT	YES
40	Palombo	M. mustelus, M. asterias, M. punctulatus	Prionace glauca	100	Prionace glauca	100	NT	YES
41	Palombo	M. mustelus, M. asterias, M. punctulatus	Prionace glauca	100	Prionace glauca	100	NT	YES
42	Palombo	M. mustelus, M. asterias, M. punctulatus	Prionace glauca	100	Prionace glauca	100	NT	YES
	*Commercial and Scientific name according to Decree of the Italian Ministry of Agricultural, Food and Forestry Policies (MiPAAF) dated 22 September 2017.
	**IUCN Status: LC (Least Concern); DD (Data deficient); NT (Near Threatened)
		Correct label
		Correct label
		Incorrect label
		Incorrect label

## Sheet: Table S2 Verdesca
	Table S2. Blast Results "Verdesca" slices
	Commercial name*	Scientific name*	Identification in BOLD		Identification in GenBank		IUCN status**	Mislabelling
			COI	Similarity (%)	NADH2	Similarity (%)
1	Verdesca	Prionace glauca	Prionace glauca	100	Prionace glauca	99.76	NT	NO
2	Verdesca	Prionace glauca	Prionace glauca	100	Prionace glauca	99.76	NT	NO
3	Verdesca	Prionace glauca	Prionace glauca	100	Prionace glauca	99.76	NT	NO
4	Verdesca	Prionace glauca	Prionace glauca	100	Prionace glauca	99.76	NT	NO
5	Verdesca	Prionace glauca	Prionace glauca	100	Prionace glauca	99.76	NT	NO
6	Verdesca	Prionace glauca	Prionace glauca	100	Prionace glauca	100	NT	NO
7	Verdesca	Prionace glauca	Prionace glauca	100	Prionace glauca	100	NT	NO
8	Verdesca	Prionace glauca	Prionace glauca	100	Prionace glauca	100	NT	NO
9	Verdesca	Prionace glauca	Prionace glauca	100	Prionace glauca	100	NT	NO
10	Verdesca	Prionace glauca	Prionace glauca	100	Prionace glauca	100	NT	NO
11	Verdesca	Prionace glauca	Prionace glauca	100	Prionace glauca	99.88	NT	NO
12	Verdesca	Prionace glauca	Prionace glauca	100	Prionace glauca	99.88	NT	NO
13	Verdesca	Prionace glauca	Prionace glauca	100	Prionace glauca	99.88	NT	NO
14	Verdesca	Prionace glauca	Prionace glauca	100	Prionace glauca	99.88	NT	NO
15	Verdesca	Prionace glauca	Prionace glauca	100	Prionace glauca	99.88	NT	NO
16	Verdesca	Prionace glauca	Prionace glauca	100	Prionace glauca	100	NT	NO
17	Verdesca	Prionace glauca	Prionace glauca	100	Prionace glauca	100	NT	NO
18	Verdesca	Prionace glauca	Prionace glauca	100	Prionace glauca	100	NT	NO
19	Verdesca	Prionace glauca	Prionace glauca	100	Prionace glauca	100	NT	NO
20	Verdesca	Prionace glauca	Prionace glauca	100	Prionace glauca	100	NT	NO
21	Verdesca	Prionace glauca	Prionace glauca	100	Prionace glauca	100	NT	NO
22	Verdesca	Prionace glauca	Prionace glauca	100	Prionace glauca	100	NT	NO
23	Verdesca	Prionace glauca	Prionace glauca	100	Prionace glauca	100	NT	NO
24	Verdesca	Prionace glauca	Prionace glauca	100	Prionace glauca	100	NT	NO
25	Verdesca	Prionace glauca	Mustelus asterias	100	Mustelus asterias	100	LC	YES
26	Verdesca	Prionace glauca	Mustelus asterias	100	Mustelus asterias	100	LC	YES
27	Verdesca	Prionace glauca	Mustelus asterias	100	Mustelus asterias	100	LC	YES
28	Verdesca	Prionace glauca	Mustelus asterias	100	Mustelus asterias	100	LC	YES
29	Verdesca	Prionace glauca	Mustelus asterias	100	Mustelus asterias	100	LC	YES
30	Verdesca	Prionace glauca	Mustelus asterias	100	Mustelus asterias	100	LC	YES
31	Verdesca	Prionace glauca	Isurus oxyrinchus	100	Isurus oxyrinchus	100	EN	YES
32	Verdesca	Prionace glauca	Isurus oxyrinchus	100	Isurus oxyrinchus	100	EN	YES
33	Verdesca	Prionace glauca	Isurus oxyrinchus	100	Isurus oxyrinchus	100	EN	YES
34	Verdesca	Prionace glauca	Isurus oxyrinchus	100	Isurus oxyrinchus	100	EN	YES
35	Verdesca	Prionace glauca	Isurus oxyrinchus	100	Isurus oxyrinchus	100	EN	YES
	* Commercial and Scientific name according to Decree of the Italian Ministry of Agricultural, Food and Forestry Policies (MiPAAF) dated 22 September 2017.
	**IUCN Status: NT (Near Threatened); LC (Least Concern); EN (Endangered)
		Correct label
		Incorrect label
		Incorrect label

## Sheet: Table S3 Gattuccio
	Table S3. Blast Results "Gattuccio" slices
	Commercial name*	Scientific name*	Identification in BOLD		Identification in GenBank		IUCN status**	Mislabelling
			COI	Similarity (%)	NADH2	Similarity (%)
1	Gattuccio	Scyliorhinus canicula	Scyliorhinus canicula	99.69	Scyliorhinus canicula	99.9	LC	NO
2	Gattuccio	Scyliorhinus canicula	Scyliorhinus canicula	99.69	Scyliorhinus canicula	99.9	LC	NO
3	Gattuccio	Scyliorhinus canicula	Scyliorhinus canicula	99.69	Scyliorhinus canicula	99.9	LC	NO
4	Gattuccio	Scyliorhinus canicula	Scyliorhinus canicula	99.69	Scyliorhinus canicula	99.9	LC	NO
5	Gattuccio	Scyliorhinus canicula	Scyliorhinus canicula	99.67	Scyliorhinus canicula	100	LC	NO
6	Gattuccio	Scyliorhinus canicula	Scyliorhinus canicula	99.67	Scyliorhinus canicula	100	LC	NO
7	Gattuccio	Scyliorhinus canicula	Scyliorhinus canicula	99.67	Scyliorhinus canicula	100	LC	NO
8	Gattuccio	Scyliorhinus canicula	Scyliorhinus canicula	99.67	Scyliorhinus canicula	100	LC	NO
9	Gattuccio	Scyliorhinus canicula	Scyliorhinus canicula	100	Scyliorhinus canicula	100	LC	NO
10	Gattuccio	Scyliorhinus canicula	Scyliorhinus canicula	100	Scyliorhinus canicula	100	LC	NO
11	Gattuccio	Scyliorhinus canicula	Scyliorhinus canicula	100	Scyliorhinus canicula	100	LC	NO
12	Gattuccio	Scyliorhinus canicula	Scyliorhinus canicula	100	Scyliorhinus canicula	100	LC	NO
13	Gattuccio	Scyliorhinus canicula	Scyliorhinus canicula	100	Scyliorhinus canicula	99.89	LC	NO
14	Gattuccio	Scyliorhinus canicula	Scyliorhinus canicula	100	Scyliorhinus canicula	99.89	LC	NO
15	Gattuccio	Scyliorhinus canicula	Scyliorhinus canicula	100	Scyliorhinus canicula	99.89	LC	NO
16	Gattuccio	Scyliorhinus canicula	Scyliorhinus canicula	100	Scyliorhinus canicula	99.89	LC	NO
17	Gattuccio	Scyliorhinus canicula	Scyliorhinus canicula	100	Scyliorhinus canicula	100	LC	NO
18	Gattuccio	Scyliorhinus canicula	Scyliorhinus canicula	100	Scyliorhinus canicula	100	LC	NO
19	Gattuccio	Scyliorhinus canicula	Scyliorhinus canicula	100	Scyliorhinus canicula	100	LC	NO
20	Gattuccio	Scyliorhinus canicula	Scyliorhinus canicula	100	Scyliorhinus canicula	100	LC	NO
21	Gattuccio	Scyliorhinus canicula	Mustelus punctulatus	100	Mustelus punctulatus	99.9	DD	YES
22	Gattuccio	Scyliorhinus canicula	Mustelus punctulatus	100	Mustelus punctulatus	99.9	DD	YES
23	Gattuccio	Scyliorhinus canicula	Mustelus punctulatus	100	Mustelus punctulatus	99.9	DD	YES
24	Gattuccio	Scyliorhinus canicula	Mustelus punctulatus	100	Mustelus punctulatus	99.9	DD	YES
25	Gattuccio	Scyliorhinus canicula	Mustelus punctulatus	100	Mustelus punctulatus	99.88	DD	YES
26	Gattuccio	Scyliorhinus canicula	Mustelus punctulatus	100	Mustelus punctulatus	99.88	DD	YES
27	Gattuccio	Scyliorhinus canicula	Mustelus punctulatus	100	Mustelus punctulatus	99.88	DD	YES
28	Gattuccio	Scyliorhinus canicula	Mustelus punctulatus	100	Mustelus punctulatus	99.88	DD	YES
	*Commercial and Scientific name according to Decree of the Italian Ministry of Agricultural, Food and Forestry Policies (MiPAAF) dated 22 September 2017.
	**IUCN Status: LC (Least Concern); DD (Data deficient)
		Correct label
		Incorrect label

## Sheet: Table S4 Spinarolo
	Table S4. Blast Results "Spinarolo" slices
	Commercial name*	Scientific name*	Identification in BOLD		Identification in GenBank		IUCN status**	Mislabelling
			COI	Similarity (%)	NADH2	Similarity (%)
1	Spinarolo	Squalus acanthias, Squalus blainville	Prionace glauca	100	Prionace glauca	99.88	NT	YES
2	Spinarolo	Squalus acanthias, Squalus blainville	Prionace glauca	100	Prionace glauca	99.88	NT	YES
3	Spinarolo	Squalus acanthias, Squalus blainville	Prionace glauca	100	Prionace glauca	99.88	NT	YES
4	Spinarolo	Squalus acanthias, Squalus blainville	Prionace glauca	100	Prionace glauca	99.88	NT	YES
5	Spinarolo	Squalus acanthias, Squalus blainville	Prionace glauca	100	Prionace glauca	99.88	NT	YES
6	Spinarolo	Squalus acanthias, Squalus blainville	Prionace glauca	100	Prionace glauca	99.88	NT	YES
7	Spinarolo	Squalus acanthias, Squalus blainville	Prionace glauca	100	Prionace glauca	99.88	NT	YES
8	Spinarolo	Squalus acanthias, Squalus blainville	Prionace glauca	100	Prionace glauca	99.76	NT	YES
9	Spinarolo	Squalus acanthias, Squalus blainville	Prionace glauca	100	Prionace glauca	99.76	NT	YES
10	Spinarolo	Squalus acanthias, Squalus blainville	Prionace glauca	100	Prionace glauca	99.76	NT	YES
11	Spinarolo	Squalus acanthias, Squalus blainville	Prionace glauca	100	Prionace glauca	99.76	NT	YES
12	Spinarolo	Squalus acanthias, Squalus blainville	Prionace glauca	100	Prionace glauca	99.76	NT	YES
13	Spinarolo	Squalus acanthias, Squalus blainville	Prionace glauca	100	Prionace glauca	99.76	NT	YES
14	Spinarolo	Squalus acanthias, Squalus blainville	Prionace glauca	100	Prionace glauca	99.76	NT	YES
15	Spinarolo	Squalus acanthias, Squalus blainville	Prionace glauca	100	Prionace glauca	99.76	NT	YES
16	Spinarolo	Squalus acanthias, Squalus blainville	Prionace glauca	100	Prionace glauca	99.76	NT	YES
17	Spinarolo	Squalus acanthias, Squalus blainville	Prionace glauca	100	Prionace glauca	99.76	NT	YES
18	Spinarolo	Squalus acanthias, Squalus blainville	Prionace glauca	100	Prionace glauca	99.76	NT	YES
19	Spinarolo	Squalus acanthias, Squalus blainville	Prionace glauca	100	Prionace glauca	99.76	NT	YES
20	Spinarolo	Squalus acanthias, Squalus blainville	Prionace glauca	100	Prionace glauca	99.76	NT	YES
21	Spinarolo	Squalus acanthias, Squalus blainville	Prionace glauca	100	Prionace glauca	99.76	NT	YES
22	Spinarolo	Squalus acanthias, Squalus blainville	Prionace glauca	100	Prionace glauca	99.76	NT	YES
23	Spinarolo	Squalus acanthias, Squalus blainville	Prionace glauca	100	Prionace glauca	99.76	NT	YES
24	Spinarolo	Squalus acanthias, Squalus blainville	Prionace glauca	100	Prionace glauca	99.76	NT	YES
25	Spinarolo	Squalus acanthias, Squalus blainville	Prionace glauca	100	Prionace glauca	99.76	NT	YES
	* Commercial and Scientific name according to Decree of the Italian Ministry of Agricultural, Food and Forestry Policies (MiPAAF) dated 22 September 2017.
	**IUCN Status: NT (Near Threatened)
		Incorrect label

## Sheet: Table S5 COI_Tree_Ref
Table S5. List of references sequences used in tree placement for COI marker. These sequences were downloaded from BOLD database but they were mined from GenBank. For accessions all the features provided in GenBank entries were extracted and here reported.
Accession number	Organism	Authors (first line)	Date	Country	Definition	Isolation source	Specific host	Taxon ID	Journal (first line)	Clone	Latitude and longitude	Sequence length	Product(s)	Strain	Source	Taxonomy	Keywords	Tissue lib	Tissue type	Isolate
EU398893	Isurus oxyrinchus	Ward,R.D., Holmes,B.H., White,W.T. and Last,P.R.	26-JUL-2016	Indonesia: Nusa Tenggara Barat	Isurus oxyrinchus voucher BW-A2552 cytochrome oxidase subunit 1 (COI) gene, partial cds; mitochondrial.	UNKNOWN	UNKNOWN	57983	Mar. Freshw. Res. 59, 57-71 (2008)	UNKNOWN	8.75 S 116.58 E	655	COI|COI|cytochrome oxidase subunit 1	UNKNOWN	mitochondrion Isurus oxyrinchus (shortfin mako shark)	Eukaryota; Metazoa; Chordata; Craniata; Vertebrata; Chondrichthyes; Elasmobranchii; Galeomorphii; Galeoidea; Lamniformes; Alopiidae; Isurus.	BARCODE.	UNKNOWN	UNKNOWN	UNKNOWN
EU398895	Isurus oxyrinchus	Ward,R.D., Holmes,B.H., White,W.T. and Last,P.R.	26-JUL-2016	Australia: New South Wales	Isurus oxyrinchus voucher BW-A2507 cytochrome oxidase subunit 1 (COI) gene, partial cds; mitochondrial.	UNKNOWN	UNKNOWN	57983	Mar. Freshw. Res. 59, 57-71 (2008)	UNKNOWN	35.58 S 151.38 E	652	COI|COI|cytochrome oxidase subunit 1	UNKNOWN	mitochondrion Isurus oxyrinchus (shortfin mako shark)	Eukaryota; Metazoa; Chordata; Craniata; Vertebrata; Chondrichthyes; Elasmobranchii; Galeomorphii; Galeoidea; Lamniformes; Alopiidae; Isurus.	.	UNKNOWN	UNKNOWN	UNKNOWN
EU869822	Isurus oxyrinchus	Ward,R.D., Costa,F.O., Holmes,B.H. and Steinke,D.	2012-03-05	Malta	Isurus oxyrinchus voucher MCFS07001 cytochrome oxidase subunit 1 (COI) gene, partial cds; mitochondrial.	fish market	UNKNOWN	57983	Aquat Biol 3, 71-78 (2008)	UNKNOWN	35.000 N 14.5000 E	652	COI|COI|cytochrome oxidase subunit 1	UNKNOWN	mitochondrion Isurus oxyrinchus (shortfin mako shark)	Eukaryota; Metazoa; Chordata; Craniata; Vertebrata; Chondrichthyes; Elasmobranchii; Galeomorphii; Galeoidea; Lamniformes; Alopiidae; Isurus.	BARCODE.	UNKNOWN	UNKNOWN	UNKNOWN
FJ518945	Isurus oxyrinchus	Wong,E.H., Shivji,M.S. and Hanner,R.H.	24-JUL-2016	Brazil	Isurus oxyrinchus voucher SOSSRC:Isurus oxyrinchus OC-70 cytochrome oxidase subunit I (COI) gene, partial cds; mitochondrial.	UNKNOWN	UNKNOWN	57983	Mol Ecol Resour 9 (SUPPL S1), 243-256 (2009)	UNKNOWN	27.6700000762939 S 35.0499992370605 W	652	COI|COI|cytochrome oxidase subunit I	UNKNOWN	mitochondrion Isurus oxyrinchus (shortfin mako shark)	Eukaryota; Metazoa; Chordata; Craniata; Vertebrata; Chondrichthyes; Elasmobranchii; Galeomorphii; Galeoidea; Lamniformes; Alopiidae; Isurus.	BARCODE.	UNKNOWN	UNKNOWN	UNKNOWN
FJ518946	Isurus oxyrinchus	Wong,E.H., Shivji,M.S. and Hanner,R.H.	24-JUL-2016	Brazil	Isurus oxyrinchus voucher SOSSRC:Isurus oxyrinchus OC-68 cytochrome oxidase subunit I (COI) gene, partial cds; mitochondrial.	UNKNOWN	UNKNOWN	57983	Mol Ecol Resour 9 (SUPPL S1), 243-256 (2009)	UNKNOWN	28.6700000762939 S 45.1699981689453 W	652	COI|COI|cytochrome oxidase subunit I	UNKNOWN	mitochondrion Isurus oxyrinchus (shortfin mako shark)	Eukaryota; Metazoa; Chordata; Craniata; Vertebrata; Chondrichthyes; Elasmobranchii; Galeomorphii; Galeoidea; Lamniformes; Alopiidae; Isurus.	BARCODE.	UNKNOWN	UNKNOWN	UNKNOWN
FJ518947	Isurus oxyrinchus	Wong,E.H., Shivji,M.S. and Hanner,R.H.	24-JUL-2016	New Zealand	Isurus oxyrinchus voucher SOSSRC:Isurus oxyrinchus OC-46 cytochrome oxidase subunit I (COI) gene, partial cds; mitochondrial.	Whangerei	UNKNOWN	57983	Mol Ecol Resour 9 (SUPPL S1), 243-256 (2009)	UNKNOWN	UNKNOWN	652	COI|COI|cytochrome oxidase subunit I	UNKNOWN	mitochondrion Isurus oxyrinchus (shortfin mako shark)	Eukaryota; Metazoa; Chordata; Craniata; Vertebrata; Chondrichthyes; Elasmobranchii; Galeomorphii; Galeoidea; Lamniformes; Alopiidae; Isurus.	BARCODE.	UNKNOWN	UNKNOWN	UNKNOWN
FJ518948	Isurus oxyrinchus	Wong,E.H., Shivji,M.S. and Hanner,R.H.	24-JUL-2016	Taiwan	Isurus oxyrinchus voucher SOSSRC:Isurus oxyrinchus OC-24 cytochrome oxidase subunit I (COI) gene, partial cds; mitochondrial.	UNKNOWN	UNKNOWN	57983	Mol Ecol Resour 9 (SUPPL S1), 243-256 (2009)	UNKNOWN	UNKNOWN	652	COI|COI|cytochrome oxidase subunit I	UNKNOWN	mitochondrion Isurus oxyrinchus (shortfin mako shark)	Eukaryota; Metazoa; Chordata; Craniata; Vertebrata; Chondrichthyes; Elasmobranchii; Galeomorphii; Galeoidea; Lamniformes; Alopiidae; Isurus.	BARCODE.	UNKNOWN	UNKNOWN	UNKNOWN
FJ518950	Isurus oxyrinchus	Wong,E.H., Shivji,M.S. and Hanner,R.H.	24-JUL-2016	Taiwan	Isurus oxyrinchus voucher SOSSRC:Isurus oxyrinchus OC-15 cytochrome oxidase subunit I (COI) gene, partial cds; mitochondrial.	UNKNOWN	UNKNOWN	57983	Mol Ecol Resour 9 (SUPPL S1), 243-256 (2009)	UNKNOWN	UNKNOWN	652	COI|COI|cytochrome oxidase subunit I	UNKNOWN	mitochondrion Isurus oxyrinchus (shortfin mako shark)	Eukaryota; Metazoa; Chordata; Craniata; Vertebrata; Chondrichthyes; Elasmobranchii; Galeomorphii; Galeoidea; Lamniformes; Alopiidae; Isurus.	BARCODE.	UNKNOWN	UNKNOWN	UNKNOWN
FJ518951	Isurus oxyrinchus	Wong,E.H., Shivji,M.S. and Hanner,R.H.	24-JUL-2016	USA	Isurus oxyrinchus voucher SOSSRC:Isurus oxyrinchus OC-12 cytochrome oxidase subunit I (COI) gene, partial cds; mitochondrial.	Florida, Cape Canaveral	UNKNOWN	57983	Mol Ecol Resour 9 (SUPPL S1), 243-256 (2009)	UNKNOWN	UNKNOWN	652	COI|COI|cytochrome oxidase subunit I	UNKNOWN	mitochondrion Isurus oxyrinchus (shortfin mako shark)	Eukaryota; Metazoa; Chordata; Craniata; Vertebrata; Chondrichthyes; Elasmobranchii; Galeomorphii; Galeoidea; Lamniformes; Alopiidae; Isurus.	BARCODE.	UNKNOWN	UNKNOWN	UNKNOWN
FJ518952	Isurus oxyrinchus	Wong,E.H., Shivji,M.S. and Hanner,R.H.	24-JUL-2016	Mexico	Isurus oxyrinchus voucher SOSSRC:Isurus oxyrinchus OC-9 cytochrome oxidase subunit I (COI) gene, partial cds; mitochondrial.	Baja	UNKNOWN	57983	Mol Ecol Resour 9 (SUPPL S1), 243-256 (2009)	UNKNOWN	UNKNOWN	652	COI|COI|cytochrome oxidase subunit I	UNKNOWN	mitochondrion Isurus oxyrinchus (shortfin mako shark)	Eukaryota; Metazoa; Chordata; Craniata; Vertebrata; Chondrichthyes; Elasmobranchii; Galeomorphii; Galeoidea; Lamniformes; Alopiidae; Isurus.	BARCODE.	UNKNOWN	UNKNOWN	UNKNOWN
FJ518953	Isurus oxyrinchus	Wong,E.H., Shivji,M.S. and Hanner,R.H.	24-JUL-2016	Atlantic Ocean	Isurus oxyrinchus voucher SOSSRC:Isurus oxyrinchus OC-7 cytochrome oxidase subunit I (COI) gene, partial cds; mitochondrial.	UNKNOWN	UNKNOWN	57983	Mol Ecol Resour 9 (SUPPL S1), 243-256 (2009)	UNKNOWN	UNKNOWN	652	COI|COI|cytochrome oxidase subunit I	UNKNOWN	mitochondrion Isurus oxyrinchus (shortfin mako shark)	Eukaryota; Metazoa; Chordata; Craniata; Vertebrata; Chondrichthyes; Elasmobranchii; Galeomorphii; Galeoidea; Lamniformes; Alopiidae; Isurus.	BARCODE.	UNKNOWN	UNKNOWN	UNKNOWN
FJ518954	Isurus oxyrinchus	Wong,E.H., Shivji,M.S. and Hanner,R.H.	24-JUL-2016	Atlantic Ocean	Isurus oxyrinchus voucher SOSSRC:Isurus oxyrinchus OC-3 cytochrome oxidase subunit I (COI) gene, partial cds; mitochondrial.	UNKNOWN	UNKNOWN	57983	Mol Ecol Resour 9 (SUPPL S1), 243-256 (2009)	UNKNOWN	UNKNOWN	652	COI|COI|cytochrome oxidase subunit I	UNKNOWN	mitochondrion Isurus oxyrinchus (shortfin mako shark)	Eukaryota; Metazoa; Chordata; Craniata; Vertebrata; Chondrichthyes; Elasmobranchii; Galeomorphii; Galeoidea; Lamniformes; Alopiidae; Isurus.	BARCODE.	UNKNOWN	UNKNOWN	UNKNOWN
FJ519208	Isurus oxyrinchus	Wong,E.H., Shivji,M.S. and Hanner,R.H.	24-JUL-2016	Brazil	Isurus oxyrinchus voucher SOSSRC:Isurus oxyrinchus OC-76 cytochrome oxidase subunit I (COI) gene, partial cds; mitochondrial.	UNKNOWN	UNKNOWN	57983	Mol Ecol Resour 9 (SUPPL S1), 243-256 (2009)	UNKNOWN	30.2000007629395 S 47.0699996948242 W	652	COI|COI|cytochrome oxidase subunit I	UNKNOWN	mitochondrion Isurus oxyrinchus (shortfin mako shark)	Eukaryota; Metazoa; Chordata; Craniata; Vertebrata; Chondrichthyes; Elasmobranchii; Galeomorphii; Galeoidea; Lamniformes; Alopiidae; Isurus.	BARCODE.	UNKNOWN	UNKNOWN	UNKNOWN
FJ519209	Isurus oxyrinchus	Wong,E.H., Shivji,M.S. and Hanner,R.H.	24-JUL-2016	Brazil	Isurus oxyrinchus voucher SOSSRC:Isurus oxyrinchus OC-75 cytochrome oxidase subunit I (COI) gene, partial cds; mitochondrial.	UNKNOWN	UNKNOWN	57983	Mol Ecol Resour 9 (SUPPL S1), 243-256 (2009)	UNKNOWN	30.2000007629395 S 47.0699996948242 W	652	COI|COI|cytochrome oxidase subunit I	UNKNOWN	mitochondrion Isurus oxyrinchus (shortfin mako shark)	Eukaryota; Metazoa; Chordata; Craniata; Vertebrata; Chondrichthyes; Elasmobranchii; Galeomorphii; Galeoidea; Lamniformes; Alopiidae; Isurus.	BARCODE.	UNKNOWN	UNKNOWN	UNKNOWN
JF493697	Isurus oxyrinchus	Steinke,D., Zemlak,T.S., Connell,A.D., Heemstra,P.C. and	25-JUL-2016	South Africa: KwaZulu-Natal, Durban, Balito Beach	Isurus oxyrinchus voucher Smith 14.2-3 cytochrome oxidase subunit 1 (COI) gene, partial cds; mitochondrial.	UNKNOWN	UNKNOWN	57983	Unpublished	UNKNOWN	29.533 S 31.233 E	652	COI|COI|cytochrome oxidase subunit 1	UNKNOWN	mitochondrion Isurus oxyrinchus (shortfin mako shark)	Eukaryota; Metazoa; Chordata; Craniata; Vertebrata; Chondrichthyes; Elasmobranchii; Galeomorphii; Galeoidea; Lamniformes; Alopiidae; Isurus.	BARCODE.	UNKNOWN	UNKNOWN	UNKNOWN
JX124792	Isurus oxyrinchus	Ribeiro,A.D.E.O., Oliveira,C. and Ribeiro,A.D.	01-JUN-2013	Brazil: Sao Paulo, Bacia Oceanica Santos	Isurus oxyrinchus voucher LBPV53123 cytochrome oxidase subunit 1 (COI) gene, partial cds; mitochondrial.	UNKNOWN	UNKNOWN	57983	Unpublished	UNKNOWN	25.75 S 44.417 W	652	COI|COI|cytochrome oxidase subunit 1	UNKNOWN	mitochondrion Isurus oxyrinchus (shortfin mako shark)	Eukaryota; Metazoa; Chordata; Craniata; Vertebrata; Chondrichthyes; Elasmobranchii; Galeomorphii; Galeoidea; Lamniformes; Alopiidae; Isurus.	.	UNKNOWN	UNKNOWN	UNKNOWN
KC015501	Isurus oxyrinchus	McCusker,M.R., Denti,D., Van Guelpen,L., Kenchington,E. and	2013-03-10	Canada: Nova Scotia	Isurus oxyrinchus voucher 05-620-002d3 cytochrome oxidase subunit 1 (COI) gene, partial cds; mitochondrial.	UNKNOWN	UNKNOWN	57983	Mol Ecol Resour 13 (2), 177-188 (2013)	UNKNOWN	44.097 N 52.86 W	640	COI|COI|cytochrome oxidase subunit 1	UNKNOWN	mitochondrion Isurus oxyrinchus (shortfin mako shark)	Eukaryota; Metazoa; Chordata; Craniata; Vertebrata; Chondrichthyes; Elasmobranchii; Galeomorphii; Galeoidea; Lamniformes; Alopiidae; Isurus.	.	UNKNOWN	UNKNOWN	UNKNOWN
KF361861	Isurus oxyrinchus	Chang,C.H., Shao,K.T., Lin,Y.S., Tsai,A.Y., Su,P.X. and Ho,H.C.	28-SEP-2013	UNKNOWN	Isurus oxyrinchus mitochondrion, complete genome.	UNKNOWN	UNKNOWN	57983	Mitochondrial DNA (2013) In press	UNKNOWN	UNKNOWN	16701	tRNA-Phe|12S ribosomal RNA|tRNA-Val|16S ribosomal RNA|tRNA-Leu|NADH dehydrogenase subunit 1|tRNA-Ile|tRNA-Gln|tRNA-Met|NADH dehydrogenase subunit 2|tRNA-Trp|tRNA-Ala|tRNA-Asn|tRNA-Cys|tRNA-Tyr|cytochrome c oxidase subunit I|tRNA-Ser|tRNA-Asp|cytochrome c oxidase subunit II|tRNA-Lys|ATP synthase F0 subunit 8|ATP synthase F0 subunit 6|cytochrome c oxidase subunit III|tRNA-Gly|NADH dehydrogenase sub…	UNKNOWN	mitochondrion Isurus oxyrinchus (shortfin mako shark)	Eukaryota; Metazoa; Chordata; Craniata; Vertebrata; Chondrichthyes; Elasmobranchii; Galeomorphii; Galeoidea; Lamniformes; Alopiidae; Isurus.	.	UNKNOWN	UNKNOWN	UNKNOWN
KF590279	Isurus oxyrinchus	Sembiring,A., Pertiwi,N.P.D., Mahardini,A., Wulandari,R.,	2015-03-16	Indonesia: Muncar, Banyuwangi	Isurus oxyrinchus voucher IBRC.01.21.01 cytochrome oxidase subunit 1 (COI) gene, partial cds; mitochondrial.	UNKNOWN	UNKNOWN	57983	Fish. Res. 164, 130-134 (2015)	UNKNOWN	UNKNOWN	654	COI|COI|cytochrome oxidase subunit 1	UNKNOWN	mitochondrion Isurus oxyrinchus (shortfin mako shark)	Eukaryota; Metazoa; Chordata; Craniata; Vertebrata; Chondrichthyes; Elasmobranchii; Galeomorphii; Galeoidea; Lamniformes; Alopiidae; Isurus.	.	UNKNOWN	UNKNOWN	UNKNOWN
KF590330	Isurus oxyrinchus	Sembiring,A., Pertiwi,N.P.D., Mahardini,A., Wulandari,R.,	2015-03-16	Indonesia: Nusa Penida, Bali	Isurus oxyrinchus voucher IBRC.01.49.01 cytochrome oxidase subunit 1 (COI) gene, partial cds; mitochondrial.	UNKNOWN	UNKNOWN	57983	Fish. Res. 164, 130-134 (2015)	UNKNOWN	UNKNOWN	654	COI|COI|cytochrome oxidase subunit 1	UNKNOWN	mitochondrion Isurus oxyrinchus (shortfin mako shark)	Eukaryota; Metazoa; Chordata; Craniata; Vertebrata; Chondrichthyes; Elasmobranchii; Galeomorphii; Galeoidea; Lamniformes; Alopiidae; Isurus.	.	UNKNOWN	UNKNOWN	UNKNOWN
KF590336	Isurus oxyrinchus	Sembiring,A., Pertiwi,N.P.D., Mahardini,A., Wulandari,R.,	2015-03-16	Indonesia: Nusa Penida, Bali	Isurus oxyrinchus voucher IBRC.01.55.01 cytochrome oxidase subunit 1 (COI) gene, partial cds; mitochondrial.	UNKNOWN	UNKNOWN	57983	Fish. Res. 164, 130-134 (2015)	UNKNOWN	UNKNOWN	654	COI|COI|cytochrome oxidase subunit 1	UNKNOWN	mitochondrion Isurus oxyrinchus (shortfin mako shark)	Eukaryota; Metazoa; Chordata; Craniata; Vertebrata; Chondrichthyes; Elasmobranchii; Galeomorphii; Galeoidea; Lamniformes; Alopiidae; Isurus.	.	UNKNOWN	UNKNOWN	UNKNOWN
KF590338	Isurus oxyrinchus	Sembiring,A., Pertiwi,N.P.D., Mahardini,A., Wulandari,R.,	2015-03-16	Indonesia: Nusa Penida, Bali	Isurus oxyrinchus voucher IBRC.01.58.01 cytochrome oxidase subunit 1 (COI) gene, partial cds; mitochondrial.	UNKNOWN	UNKNOWN	57983	Fish. Res. 164, 130-134 (2015)	UNKNOWN	UNKNOWN	654	COI|COI|cytochrome oxidase subunit 1	UNKNOWN	mitochondrion Isurus oxyrinchus (shortfin mako shark)	Eukaryota; Metazoa; Chordata; Craniata; Vertebrata; Chondrichthyes; Elasmobranchii; Galeomorphii; Galeoidea; Lamniformes; Alopiidae; Isurus.	.	UNKNOWN	UNKNOWN	UNKNOWN
KF590339	Isurus oxyrinchus	Sembiring,A., Pertiwi,N.P.D., Mahardini,A., Wulandari,R.,	2015-03-16	Indonesia: Nusa Penida, Bali	Isurus oxyrinchus voucher IBRC.01.58.03 cytochrome oxidase subunit 1 (COI) gene, partial cds; mitochondrial.	UNKNOWN	UNKNOWN	57983	Fish. Res. 164, 130-134 (2015)	UNKNOWN	UNKNOWN	642	COI|COI|cytochrome oxidase subunit 1	UNKNOWN	mitochondrion Isurus oxyrinchus (shortfin mako shark)	Eukaryota; Metazoa; Chordata; Craniata; Vertebrata; Chondrichthyes; Elasmobranchii; Galeomorphii; Galeoidea; Lamniformes; Alopiidae; Isurus.	.	UNKNOWN	UNKNOWN	UNKNOWN
KF590381	Isurus oxyrinchus	Sembiring,A., Pertiwi,N.P.D., Mahardini,A., Wulandari,R.,	2015-03-16	Indonesia: Makasar, South Sulawesi	Isurus oxyrinchus voucher IBRC.01.75.01 cytochrome oxidase subunit 1 (COI) gene, partial cds; mitochondrial.	UNKNOWN	UNKNOWN	57983	Fish. Res. 164, 130-134 (2015)	UNKNOWN	UNKNOWN	654	COI|COI|cytochrome oxidase subunit 1	UNKNOWN	mitochondrion Isurus oxyrinchus (shortfin mako shark)	Eukaryota; Metazoa; Chordata; Craniata; Vertebrata; Chondrichthyes; Elasmobranchii; Galeomorphii; Galeoidea; Lamniformes; Alopiidae; Isurus.	.	UNKNOWN	UNKNOWN	UNKNOWN
KF590420	Isurus oxyrinchus	Sembiring,A., Pertiwi,N.P.D., Mahardini,A., Wulandari,R.,	2015-03-16	Indonesia: Cilacap, Central Java	Isurus oxyrinchus voucher IBRC.01.101.01 cytochrome oxidase subunit 1 (COI) gene, partial cds; mitochondrial.	UNKNOWN	UNKNOWN	57983	Fish. Res. 164, 130-134 (2015)	UNKNOWN	UNKNOWN	654	COI|COI|cytochrome oxidase subunit 1	UNKNOWN	mitochondrion Isurus oxyrinchus (shortfin mako shark)	Eukaryota; Metazoa; Chordata; Craniata; Vertebrata; Chondrichthyes; Elasmobranchii; Galeomorphii; Galeoidea; Lamniformes; Alopiidae; Isurus.	.	UNKNOWN	UNKNOWN	UNKNOWN
KF590422	Isurus oxyrinchus	Sembiring,A., Pertiwi,N.P.D., Mahardini,A., Wulandari,R.,	2015-03-16	Indonesia: Cilacap, Central Java	Isurus oxyrinchus voucher IBRC.01.101.03 cytochrome oxidase subunit 1 (COI) gene, partial cds; mitochondrial.	UNKNOWN	UNKNOWN	57983	Fish. Res. 164, 130-134 (2015)	UNKNOWN	UNKNOWN	654	COI|COI|cytochrome oxidase subunit 1	UNKNOWN	mitochondrion Isurus oxyrinchus (shortfin mako shark)	Eukaryota; Metazoa; Chordata; Craniata; Vertebrata; Chondrichthyes; Elasmobranchii; Galeomorphii; Galeoidea; Lamniformes; Alopiidae; Isurus.	.	UNKNOWN	UNKNOWN	UNKNOWN
KF793722	Isurus oxyrinchus	Sembiring,A., Pertiwi,N.P.D., Mahardini,A., Wulandari,R.,	2015-03-16	Indonesia: Benoa, Bali	Isurus oxyrinchus voucher IBRC010511 cytochrome oxidase subunit I (COI) gene, partial cds; mitochondrial.	UNKNOWN	UNKNOWN	57983	Fish. Res. 164, 130-134 (2015)	UNKNOWN	UNKNOWN	654	COI|COI|cytochrome oxidase subunit I	UNKNOWN	mitochondrion Isurus oxyrinchus (shortfin mako shark)	Eukaryota; Metazoa; Chordata; Craniata; Vertebrata; Chondrichthyes; Elasmobranchii; Galeomorphii; Galeoidea; Lamniformes; Alopiidae; Isurus.	.	UNKNOWN	UNKNOWN	UNKNOWN
KF899539	Isurus oxyrinchus	Bineesh,K.K., Akhilesh,K.V., Abdussamad,E.M., Sajeela,K.A.,	2014-11-30	India	Isurus oxyrinchus voucher NBFGR:CHN:PK4 cytochrome c oxidase subunit I (COI) gene, partial cds; mitochondrial.	UNKNOWN	UNKNOWN	57983	Submitted (25-NOV-2013) NBFGR Kochi Unit, National Bureau of Fish	UNKNOWN	UNKNOWN	655	COI|COI|cytochrome c oxidase subunit I	UNKNOWN	mitochondrion Isurus oxyrinchus (shortfin mako shark)	Eukaryota; Metazoa; Chordata; Craniata; Vertebrata; Chondrichthyes; Elasmobranchii; Galeomorphii; Galeoidea; Lamniformes; Alopiidae; Isurus.	.	UNKNOWN	UNKNOWN	UNKNOWN
KF899540	Isurus oxyrinchus	Bineesh,K.K., Akhilesh,K.V., Abdussamad,E.M., Sajeela,K.A.,	2014-11-30	India	Isurus oxyrinchus voucher NBFGR:CHN:PK5 cytochrome c oxidase subunit I (COI) gene, partial cds; mitochondrial.	UNKNOWN	UNKNOWN	57983	Submitted (25-NOV-2013) NBFGR Kochi Unit, National Bureau of Fish	UNKNOWN	UNKNOWN	655	COI|COI|cytochrome c oxidase subunit I	UNKNOWN	mitochondrion Isurus oxyrinchus (shortfin mako shark)	Eukaryota; Metazoa; Chordata; Craniata; Vertebrata; Chondrichthyes; Elasmobranchii; Galeomorphii; Galeoidea; Lamniformes; Alopiidae; Isurus.	.	UNKNOWN	UNKNOWN	UNKNOWN
KJ146030	Isurus oxyrinchus	Velez-Zuazo,X., Alfaro-Shigueto,J., Mangel,J., Papa,R. and	23-AUG-2014	Peru	Isurus oxyrinchus isolate TC108_MMR_L3 cytochrome oxidase subunit I (COI) gene, partial cds; mitochondrial.	UNKNOWN	UNKNOWN	57983	Unpublished	UNKNOWN	UNKNOWN	605	COI|COI|cytochrome oxidase subunit I	UNKNOWN	mitochondrion Isurus oxyrinchus (shortfin mako shark)	Eukaryota; Metazoa; Chordata; Craniata; Vertebrata; Chondrichthyes; Elasmobranchii; Galeomorphii; Galeoidea; Lamniformes; Alopiidae; Isurus.	.	UNKNOWN	muscle	TC108_MMR_L3
KJ146034	Isurus oxyrinchus	Velez-Zuazo,X., Alfaro-Shigueto,J., Mangel,J., Papa,R. and	23-AUG-2014	Peru	Isurus oxyrinchus isolate fbr506 cytochrome oxidase subunit I (COI) gene, partial cds; mitochondrial.	UNKNOWN	UNKNOWN	57983	Unpublished	UNKNOWN	UNKNOWN	715	COI|COI|cytochrome oxidase subunit I	UNKNOWN	mitochondrion Isurus oxyrinchus (shortfin mako shark)	Eukaryota; Metazoa; Chordata; Craniata; Vertebrata; Chondrichthyes; Elasmobranchii; Galeomorphii; Galeoidea; Lamniformes; Alopiidae; Isurus.	.	UNKNOWN	muscle	fbr506
KJ146038	Isurus oxyrinchus	Velez-Zuazo,X., Alfaro-Shigueto,J., Mangel,J., Papa,R. and	23-AUG-2014	Peru	Isurus oxyrinchus isolate pdm1041 cytochrome oxidase subunit I (COI) gene, partial cds; mitochondrial.	UNKNOWN	UNKNOWN	57983	Unpublished	UNKNOWN	UNKNOWN	715	COI|COI|cytochrome oxidase subunit I	UNKNOWN	mitochondrion Isurus oxyrinchus (shortfin mako shark)	Eukaryota; Metazoa; Chordata; Craniata; Vertebrata; Chondrichthyes; Elasmobranchii; Galeomorphii; Galeoidea; Lamniformes; Alopiidae; Isurus.	.	UNKNOWN	muscle	pdm1041
KP193204	Isurus oxyrinchus	Jabado,R.W., Al Ghais,S.M., Hamza,W., Henderson,A.C., Spaet,J.L.,	2015-03-18	Oman: Salalah	Isurus oxyrinchus voucher RJ SMA 5865 cytochrome oxidase subunit 1 (COI) gene, partial cds; mitochondrial.	UNKNOWN	UNKNOWN	57983	Biol. Conserv. 181, 190-198 (2015)	UNKNOWN	UNKNOWN	652	COI|COI|cytochrome oxidase subunit 1	UNKNOWN	mitochondrion Isurus oxyrinchus (shortfin mako shark)	Eukaryota; Metazoa; Chordata; Craniata; Vertebrata; Chondrichthyes; Elasmobranchii; Galeomorphii; Galeoidea; Lamniformes; Alopiidae; Isurus.	BARCODE.	UNKNOWN	UNKNOWN	UNKNOWN
KP193251	Isurus oxyrinchus	Jabado,R.W., Al Ghais,S.M., Hamza,W., Henderson,A.C., Spaet,J.L.,	2015-03-18	Oman: Salalah	Isurus oxyrinchus voucher RJ SMA 5866 cytochrome oxidase subunit 1 (COI) gene, partial cds; mitochondrial.	UNKNOWN	UNKNOWN	57983	Biol. Conserv. 181, 190-198 (2015)	UNKNOWN	UNKNOWN	652	COI|COI|cytochrome oxidase subunit 1	UNKNOWN	mitochondrion Isurus oxyrinchus (shortfin mako shark)	Eukaryota; Metazoa; Chordata; Craniata; Vertebrata; Chondrichthyes; Elasmobranchii; Galeomorphii; Galeoidea; Lamniformes; Alopiidae; Isurus.	BARCODE.	UNKNOWN	UNKNOWN	UNKNOWN
KP193331	Isurus oxyrinchus	Jabado,R.W., Al Ghais,S.M., Hamza,W., Henderson,A.C., Spaet,J.L.,	2015-03-18	Oman: Salalah	Isurus oxyrinchus voucher RJ SMA 5825 cytochrome oxidase subunit 1 (COI) gene, partial cds; mitochondrial.	UNKNOWN	UNKNOWN	57983	Biol. Conserv. 181, 190-198 (2015)	UNKNOWN	UNKNOWN	652	COI|COI|cytochrome oxidase subunit 1	UNKNOWN	mitochondrion Isurus oxyrinchus (shortfin mako shark)	Eukaryota; Metazoa; Chordata; Craniata; Vertebrata; Chondrichthyes; Elasmobranchii; Galeomorphii; Galeoidea; Lamniformes; Alopiidae; Isurus.	BARCODE.	UNKNOWN	UNKNOWN	UNKNOWN
KP193377	Isurus oxyrinchus	Jabado,R.W., Al Ghais,S.M., Hamza,W., Henderson,A.C., Spaet,J.L.,	2015-03-18	Oman: Masirah	Isurus oxyrinchus voucher RJ SMA 5922 cytochrome oxidase subunit 1 (COI) gene, partial cds; mitochondrial.	UNKNOWN	UNKNOWN	57983	Biol. Conserv. 181, 190-198 (2015)	UNKNOWN	UNKNOWN	652	COI|COI|cytochrome oxidase subunit 1	UNKNOWN	mitochondrion Isurus oxyrinchus (shortfin mako shark)	Eukaryota; Metazoa; Chordata; Craniata; Vertebrata; Chondrichthyes; Elasmobranchii; Galeomorphii; Galeoidea; Lamniformes; Alopiidae; Isurus.	BARCODE.	UNKNOWN	UNKNOWN	UNKNOWN
KP193384	Isurus oxyrinchus	Jabado,R.W., Al Ghais,S.M., Hamza,W., Henderson,A.C., Spaet,J.L.,	2015-03-18	Oman: Salalah	Isurus oxyrinchus voucher RJ SMA 5699 cytochrome oxidase subunit 1 (COI) gene, partial cds; mitochondrial.	UNKNOWN	UNKNOWN	57983	Biol. Conserv. 181, 190-198 (2015)	UNKNOWN	UNKNOWN	652	COI|COI|cytochrome oxidase subunit 1	UNKNOWN	mitochondrion Isurus oxyrinchus (shortfin mako shark)	Eukaryota; Metazoa; Chordata; Craniata; Vertebrata; Chondrichthyes; Elasmobranchii; Galeomorphii; Galeoidea; Lamniformes; Alopiidae; Isurus.	BARCODE.	UNKNOWN	UNKNOWN	UNKNOWN
KP719243	Isurus oxyrinchus	Chuang,P.S., Hung,T.C., Chang,H.A., Huang,C.K. and Shiao,J.C.	2016-03-16	UNKNOWN	Isurus oxyrinchus isolate PLIoxy10 cytochrome oxidase subunit I (COI) gene, partial cds; mitochondrial.	UNKNOWN	UNKNOWN	57983	PLoS ONE 11 (1), E0147290 (2016)	UNKNOWN	UNKNOWN	600	COI|COI|cytochrome oxidase subunit I	UNKNOWN	mitochondrion Isurus oxyrinchus (shortfin mako shark)	Eukaryota; Metazoa; Chordata; Craniata; Vertebrata; Chondrichthyes; Elasmobranchii; Galeomorphii; Galeoidea; Lamniformes; Alopiidae; Isurus.	.	UNKNOWN	UNKNOWN	PLIoxy10
KY290584	Isurus oxyrinchus	Tuney Kizilkaya,I. and Eronat,E.G.	2017-11-06	Turkey: Foca	Isurus oxyrinchus isolate IO_F cytochrome c oxidase (COI) gene, partial cds; mitochondrial.	UNKNOWN	UNKNOWN	57983	Unpublished	UNKNOWN	UNKNOWN	671	COI|COI|cytochrome c oxidase	UNKNOWN	mitochondrion Isurus oxyrinchus (shortfin mako shark)	Eukaryota; Metazoa; Chordata; Craniata; Vertebrata; Chondrichthyes; Elasmobranchii; Galeomorphii; Galeoidea; Lamniformes; Alopiidae; Isurus.	.	UNKNOWN	UNKNOWN	IO_F
KY909421	Isurus oxyrinchus	Vella,A., Vella,N. and Schembri,S.	01-OCT-2017	Malta	Isurus oxyrinchus isolate CBRG-Ioxy01 cytochrome oxidase c subunit 1 (COI) gene, partial cds; mitochondrial.	UNKNOWN	UNKNOWN	57983	Mar Genomics (2017) In press	UNKNOWN	UNKNOWN	610	COI|COI|cytochrome oxidase c subunit 1	UNKNOWN	mitochondrion Isurus oxyrinchus (shortfin mako shark)	Eukaryota; Metazoa; Chordata; Craniata; Vertebrata; Chondrichthyes; Elasmobranchii; Galeomorphii; Galeoidea; Lamniformes; Alopiidae; Isurus.	.	UNKNOWN	UNKNOWN	CBRG-Ioxy01
KY909422	Isurus oxyrinchus	Vella,A., Vella,N. and Schembri,S.	01-OCT-2017	Malta	Isurus oxyrinchus isolate CBRG-Ioxy02 cytochrome oxidase c subunit 1 (COI) gene, partial cds; mitochondrial.	UNKNOWN	UNKNOWN	57983	Mar Genomics (2017) In press	UNKNOWN	UNKNOWN	610	COI|COI|cytochrome oxidase c subunit 1	UNKNOWN	mitochondrion Isurus oxyrinchus (shortfin mako shark)	Eukaryota; Metazoa; Chordata; Craniata; Vertebrata; Chondrichthyes; Elasmobranchii; Galeomorphii; Galeoidea; Lamniformes; Alopiidae; Isurus.	.	UNKNOWN	UNKNOWN	CBRG-Ioxy02
KY909423	Isurus oxyrinchus	Vella,A., Vella,N. and Schembri,S.	01-OCT-2017	Malta	Isurus oxyrinchus isolate CBRG-Ioxy03 cytochrome oxidase c subunit 1 (COI) gene, partial cds; mitochondrial.	UNKNOWN	UNKNOWN	57983	Mar Genomics (2017) In press	UNKNOWN	UNKNOWN	610	COI|COI|cytochrome oxidase c subunit 1	UNKNOWN	mitochondrion Isurus oxyrinchus (shortfin mako shark)	Eukaryota; Metazoa; Chordata; Craniata; Vertebrata; Chondrichthyes; Elasmobranchii; Galeomorphii; Galeoidea; Lamniformes; Alopiidae; Isurus.	.	UNKNOWN	UNKNOWN	CBRG-Ioxy03
KY909424	Isurus oxyrinchus	Vella,A., Vella,N. and Schembri,S.	01-OCT-2017	Malta	Isurus oxyrinchus isolate CBRG-Ioxy04 cytochrome oxidase c subunit 1 (COI) gene, partial cds; mitochondrial.	UNKNOWN	UNKNOWN	57983	Mar Genomics (2017) In press	UNKNOWN	UNKNOWN	610	COI|COI|cytochrome oxidase c subunit 1	UNKNOWN	mitochondrion Isurus oxyrinchus (shortfin mako shark)	Eukaryota; Metazoa; Chordata; Craniata; Vertebrata; Chondrichthyes; Elasmobranchii; Galeomorphii; Galeoidea; Lamniformes; Alopiidae; Isurus.	.	UNKNOWN	UNKNOWN	CBRG-Ioxy04
KY909425	Isurus oxyrinchus	Vella,A., Vella,N. and Schembri,S.	01-OCT-2017	Malta	Isurus oxyrinchus isolate CBRG-Ioxy05 cytochrome oxidase c subunit 1 (COI) gene, partial cds; mitochondrial.	UNKNOWN	UNKNOWN	57983	Mar Genomics (2017) In press	UNKNOWN	UNKNOWN	610	COI|COI|cytochrome oxidase c subunit 1	UNKNOWN	mitochondrion Isurus oxyrinchus (shortfin mako shark)	Eukaryota; Metazoa; Chordata; Craniata; Vertebrata; Chondrichthyes; Elasmobranchii; Galeomorphii; Galeoidea; Lamniformes; Alopiidae; Isurus.	.	UNKNOWN	UNKNOWN	CBRG-Ioxy05
KY909426	Isurus oxyrinchus	Vella,A., Vella,N. and Schembri,S.	01-OCT-2017	Malta	Isurus oxyrinchus isolate CBRG-Ioxy06 cytochrome oxidase c subunit 1 (COI) gene, partial cds; mitochondrial.	UNKNOWN	UNKNOWN	57983	Mar Genomics (2017) In press	UNKNOWN	UNKNOWN	610	COI|COI|cytochrome oxidase c subunit 1	UNKNOWN	mitochondrion Isurus oxyrinchus (shortfin mako shark)	Eukaryota; Metazoa; Chordata; Craniata; Vertebrata; Chondrichthyes; Elasmobranchii; Galeomorphii; Galeoidea; Lamniformes; Alopiidae; Isurus.	.	UNKNOWN	UNKNOWN	CBRG-Ioxy06
KY909427	Isurus oxyrinchus	Vella,A., Vella,N. and Schembri,S.	01-OCT-2017	Malta	Isurus oxyrinchus isolate CBRG-Ioxy07 cytochrome oxidase c subunit 1 (COI) gene, partial cds; mitochondrial.	UNKNOWN	UNKNOWN	57983	Mar Genomics (2017) In press	UNKNOWN	UNKNOWN	610	COI|COI|cytochrome oxidase c subunit 1	UNKNOWN	mitochondrion Isurus oxyrinchus (shortfin mako shark)	Eukaryota; Metazoa; Chordata; Craniata; Vertebrata; Chondrichthyes; Elasmobranchii; Galeomorphii; Galeoidea; Lamniformes; Alopiidae; Isurus.	.	UNKNOWN	UNKNOWN	CBRG-Ioxy07
KY909428	Isurus oxyrinchus	Vella,A., Vella,N. and Schembri,S.	01-OCT-2017	Malta	Isurus oxyrinchus isolate CBRG-Ioxy08 cytochrome oxidase c subunit 1 (COI) gene, partial cds; mitochondrial.	UNKNOWN	UNKNOWN	57983	Mar Genomics (2017) In press	UNKNOWN	UNKNOWN	610	COI|COI|cytochrome oxidase c subunit 1	UNKNOWN	mitochondrion Isurus oxyrinchus (shortfin mako shark)	Eukaryota; Metazoa; Chordata; Craniata; Vertebrata; Chondrichthyes; Elasmobranchii; Galeomorphii; Galeoidea; Lamniformes; Alopiidae; Isurus.	.	UNKNOWN	UNKNOWN	CBRG-Ioxy08
KY909429	Isurus oxyrinchus	Vella,A., Vella,N. and Schembri,S.	01-OCT-2017	Malta	Isurus oxyrinchus isolate CBRG-Ioxy09 cytochrome oxidase c subunit 1 (COI) gene, partial cds; mitochondrial.	UNKNOWN	UNKNOWN	57983	Mar Genomics (2017) In press	UNKNOWN	UNKNOWN	610	COI|COI|cytochrome oxidase c subunit 1	UNKNOWN	mitochondrion Isurus oxyrinchus (shortfin mako shark)	Eukaryota; Metazoa; Chordata; Craniata; Vertebrata; Chondrichthyes; Elasmobranchii; Galeomorphii; Galeoidea; Lamniformes; Alopiidae; Isurus.	.	UNKNOWN	UNKNOWN	CBRG-Ioxy09
MF537044	Isurus oxyrinchus	Gorman,J.B., Marra,N.J., Shivji,M.S. and Stanhope,M.J.	06-AUG-2019	UNKNOWN	Isurus oxyrinchus mitochondrion, complete genome.	UNKNOWN	UNKNOWN	57983	Unpublished	UNKNOWN	UNKNOWN	16700	tRNA-Phe|12S ribosomal RNA|tRNA-Val|16S ribosomal RNA|tRNA-Leu|ND1|ND1|NADH dehydrogenase subunit 1|tRNA-Ile|tRNA-Gln|tRNA-Met|ND2|ND2|NADH dehydrogenase subunit 2|tRNA-Trp|tRNA-Ala|tRNA-Asn|tRNA-Cys|tRNA-Tyr|COX1|COX1|cytochrome c oxidase subunit I|tRNA-Ser|tRNA-Asp|COX2|COX2|cytochrome c oxidase subunit II|tRNA-Lys|ATP8|ATP8|ATP synthase F0 subunit 8|ATP6|ATP6|ATP synthase F0 subunit 6|COX3|COX…	UNKNOWN	mitochondrion Isurus oxyrinchus (shortfin mako shark)	Eukaryota; Metazoa; Chordata; Craniata; Vertebrata; Chondrichthyes; Elasmobranchii; Galeomorphii; Galeoidea; Lamniformes; Alopiidae; Isurus.	.	UNKNOWN	UNKNOWN	UNKNOWN
MH719959	Isurus oxyrinchus	Ferrette,B.L.S., Domingues,R.R., Magalhaes,C.O., Moraes,L.,	24-DEC-2018	Brazil	Isurus oxyrinchus isolate RN186 cytochrome c oxidase subunit 1 (COI) gene, partial cds; mitochondrial.	UNKNOWN	UNKNOWN	57983	Unpublished	UNKNOWN	UNKNOWN	651	COI|COI|cytochrome c oxidase subunit 1	UNKNOWN	mitochondrion Isurus oxyrinchus (shortfin mako shark)	Eukaryota; Metazoa; Chordata; Craniata; Vertebrata; Chondrichthyes; Elasmobranchii; Galeomorphii; Galeoidea; Lamniformes; Alopiidae; Isurus.	.	UNKNOWN	UNKNOWN	RN186
NC022691	Isurus oxyrinchus	Chang,C.H., Shao,K.T., Lin,Y.S., Tsai,A.Y., Su,P.X. and Ho,H.C.	27-JUL-2015	UNKNOWN	Isurus oxyrinchus mitochondrion, complete genome.	UNKNOWN	UNKNOWN	57983	Mitochondrial DNA 26 (3), 475-476 (2015)	UNKNOWN	UNKNOWN	16701	tRNA-Phe|s-rRNA|tRNA-Val|l-rRNA|tRNA-Leu|ND1|ND1|NADH dehydrogenase subunit 1|tRNA-Ile|tRNA-Gln|tRNA-Met|ND2|ND2|NADH dehydrogenase subunit 2|tRNA-Trp|tRNA-Ala|tRNA-Asn|tRNA-Cys|tRNA-Tyr|COX1|COX1|cytochrome c oxidase subunit I|tRNA-Ser|tRNA-Asp|COX2|COX2|cytochrome c oxidase subunit II|tRNA-Lys|ATP8|ATP8|ATP synthase F0 subunit 8|ATP6|ATP6|ATP synthase F0 subunit 6|COX3|COX3|cytochrome c oxidase…	UNKNOWN	mitochondrion Isurus oxyrinchus (shortfin mako shark)	Eukaryota; Metazoa; Chordata; Craniata; Vertebrata; Chondrichthyes; Elasmobranchii; Galeomorphii; Galeoidea; Lamniformes; Alopiidae; Isurus.	RefSeq.	UNKNOWN	UNKNOWN	UNKNOWN
DQ108267	Squalus acanthias	Ward,R.D., Zemlak,T.S., Innes,B.H., Last,P.R. and Hebert,P.D.	2012-03-05	Australia: Tasmania, Woodbridge Marine Discovery Centre	Squalus acanthias voucher BIOUG<CAN>:BW-A087 cytochrome oxidase subunit 1 (COI) gene, partial cds; mitochondrial.	UNKNOWN	UNKNOWN	7797	Philos. Trans. R. Soc. Lond., B, Biol. Sci. 360 (1462), 1847-1857	UNKNOWN	43.1667 S 147.25 E	652	COI|COI|cytochrome oxidase subunit 1	UNKNOWN	mitochondrion Squalus acanthias (spiny dogfish)	Eukaryota; Metazoa; Chordata; Craniata; Vertebrata; Chondrichthyes; Elasmobranchii; Squalimorphii; Squaliformes; Squalidae; Squalus.	BARCODE.	UNKNOWN	UNKNOWN	UNKNOWN
DQ108282	Squalus acanthias	Ward,R.D., Zemlak,T.S., Innes,B.H., Last,P.R. and Hebert,P.D.	2012-03-05	Australia: Tasmania, North-West Bay	Squalus acanthias voucher BIOUG<CAN>:BW-A086 cytochrome oxidase subunit 1 (COI) gene, partial cds; mitochondrial.	UNKNOWN	UNKNOWN	7797	Philos. Trans. R. Soc. Lond., B, Biol. Sci. 360 (1462), 1847-1857	UNKNOWN	UNKNOWN	652	COI|COI|cytochrome oxidase subunit 1	UNKNOWN	mitochondrion Squalus acanthias (spiny dogfish)	Eukaryota; Metazoa; Chordata; Craniata; Vertebrata; Chondrichthyes; Elasmobranchii; Squalimorphii; Squaliformes; Squalidae; Squalus.	BARCODE.	UNKNOWN	UNKNOWN	UNKNOWN
DQ108286	Prionace glauca	Ward,R.D., Zemlak,T.S., Innes,B.H., Last,P.R. and Hebert,P.D.	2012-03-05	Australia: Tasmania, South of Pedra Branca Seamount	Prionace glauca voucher BIOUG<CAN>:BW-A074 cytochrome oxidase subunit 1 (COI) gene, partial cds; mitochondrial.	UNKNOWN	UNKNOWN	7815	Philos. Trans. R. Soc. Lond., B, Biol. Sci. 360 (1462), 1847-1857	UNKNOWN	44.6333 S 147.567 E	655	COI|COI|cytochrome oxidase subunit 1	UNKNOWN	mitochondrion Prionace glauca (blue shark)	Eukaryota; Metazoa; Chordata; Craniata; Vertebrata; Chondrichthyes; Elasmobranchii; Galeomorphii; Galeoidea; Carcharhiniformes; Carcharhinidae; Prionace.	BARCODE.	UNKNOWN	UNKNOWN	UNKNOWN
DQ108287	Prionace glauca	Ward,R.D., Zemlak,T.S., Innes,B.H., Last,P.R. and Hebert,P.D.	2012-03-05	Australia: Tasmania, South-East of Pedra Blanca Seamount	Prionace glauca voucher BIOUG<CAN>:BW-A075 cytochrome oxidase subunit 1 (COI) gene, partial cds; mitochondrial.	UNKNOWN	UNKNOWN	7815	Philos. Trans. R. Soc. Lond., B, Biol. Sci. 360 (1462), 1847-1857	UNKNOWN	44.6167 S 148.117 E	655	COI|COI|cytochrome oxidase subunit 1	UNKNOWN	mitochondrion Prionace glauca (blue shark)	Eukaryota; Metazoa; Chordata; Craniata; Vertebrata; Chondrichthyes; Elasmobranchii; Galeomorphii; Galeoidea; Carcharhiniformes; Carcharhinidae; Prionace.	BARCODE.	UNKNOWN	UNKNOWN	UNKNOWN
DQ108288	Prionace glauca	Ward,R.D., Zemlak,T.S., Innes,B.H., Last,P.R. and Hebert,P.D.	2012-03-05	Australia: Tasmania, South-East of Pedra Blanca Seamount	Prionace glauca voucher BIOUG<CAN>:BW-A076 cytochrome oxidase subunit 1 (COI) gene, partial cds; mitochondrial.	UNKNOWN	UNKNOWN	7815	Philos. Trans. R. Soc. Lond., B, Biol. Sci. 360 (1462), 1847-1857	UNKNOWN	44.6167 S 148.117 E	655	COI|COI|cytochrome oxidase subunit 1	UNKNOWN	mitochondrion Prionace glauca (blue shark)	Eukaryota; Metazoa; Chordata; Craniata; Vertebrata; Chondrichthyes; Elasmobranchii; Galeomorphii; Galeoidea; Carcharhiniformes; Carcharhinidae; Prionace.	BARCODE.	UNKNOWN	UNKNOWN	UNKNOWN
EF539280	Squalus acanthias	Ward,R.D., Holmes,B.H., Zemlak,T.S. and Smith,P.J.	2012-03-05	United Kingdom	Squalus acanthias voucher BW-A2323 cytochrome oxidase subunit 1 (COI) gene, partial cds; mitochondrial.	UNKNOWN	UNKNOWN	7797	(in) Last,P.R., White,W.T. and Pogonoski,J.J. (Eds.);	UNKNOWN	UNKNOWN	655	COI|COI|cytochrome oxidase subunit 1	UNKNOWN	mitochondrion Squalus acanthias (spiny dogfish)	Eukaryota; Metazoa; Chordata; Craniata; Vertebrata; Chondrichthyes; Elasmobranchii; Squalomorphii; Squaliformes; Squalidae; Squalus.	.	UNKNOWN	UNKNOWN	UNKNOWN
EF539281	Squalus acanthias	Ward,R.D., Holmes,B.H., Zemlak,T.S. and Smith,P.J.	2012-03-05	United Kingdom	Squalus acanthias voucher BW-A2322 cytochrome oxidase subunit 1 (COI) gene, partial cds; mitochondrial.	UNKNOWN	UNKNOWN	7797	(in) Last,P.R., White,W.T. and Pogonoski,J.J. (Eds.);	UNKNOWN	UNKNOWN	655	COI|COI|cytochrome oxidase subunit 1	UNKNOWN	mitochondrion Squalus acanthias (spiny dogfish)	Eukaryota; Metazoa; Chordata; Craniata; Vertebrata; Chondrichthyes; Elasmobranchii; Squalomorphii; Squaliformes; Squalidae; Squalus.	.	UNKNOWN	UNKNOWN	UNKNOWN
EF539285	Squalus acanthias	Ward,R.D., Holmes,B.H., Zemlak,T.S. and Smith,P.J.	2012-03-05	Chile	Squalus acanthias voucher BW-A2318 cytochrome oxidase subunit 1 (COI) gene, partial cds; mitochondrial.	UNKNOWN	UNKNOWN	7797	(in) Last,P.R., White,W.T. and Pogonoski,J.J. (Eds.);	UNKNOWN	38.63 S 73.98 W	635	COI|COI|cytochrome oxidase subunit 1	UNKNOWN	mitochondrion Squalus acanthias (spiny dogfish)	Eukaryota; Metazoa; Chordata; Craniata; Vertebrata; Chondrichthyes; Elasmobranchii; Squalomorphii; Squaliformes; Squalidae; Squalus.	.	UNKNOWN	UNKNOWN	UNKNOWN
EF539287	Squalus acanthias	Ward,R.D., Holmes,B.H., Zemlak,T.S. and Smith,P.J.	2012-03-05	USA	Squalus acanthias voucher BW-A2316 cytochrome oxidase subunit 1 (COI) gene, partial cds; mitochondrial.	UNKNOWN	UNKNOWN	7797	(in) Last,P.R., White,W.T. and Pogonoski,J.J. (Eds.);	UNKNOWN	UNKNOWN	655	COI|COI|cytochrome oxidase subunit 1	UNKNOWN	mitochondrion Squalus acanthias (spiny dogfish)	Eukaryota; Metazoa; Chordata; Craniata; Vertebrata; Chondrichthyes; Elasmobranchii; Squalomorphii; Squaliformes; Squalidae; Squalus.	.	UNKNOWN	UNKNOWN	UNKNOWN
EF539290	Squalus acanthias	Ward,R.D., Holmes,B.H., Zemlak,T.S. and Smith,P.J.	2012-03-05	USA	Squalus acanthias voucher BW-A2313 cytochrome oxidase subunit 1 (COI) gene, partial cds; mitochondrial.	UNKNOWN	UNKNOWN	7797	(in) Last,P.R., White,W.T. and Pogonoski,J.J. (Eds.);	UNKNOWN	UNKNOWN	655	COI|COI|cytochrome oxidase subunit 1	UNKNOWN	mitochondrion Squalus acanthias (spiny dogfish)	Eukaryota; Metazoa; Chordata; Craniata; Vertebrata; Chondrichthyes; Elasmobranchii; Squalomorphii; Squaliformes; Squalidae; Squalus.	.	UNKNOWN	UNKNOWN	UNKNOWN
EF539291	Squalus acanthias	Ward,R.D., Holmes,B.H., Zemlak,T.S. and Smith,P.J.	2012-03-05	USA	Squalus acanthias voucher BW-A2312 cytochrome oxidase subunit 1 (COI) gene, partial cds; mitochondrial.	UNKNOWN	UNKNOWN	7797	(in) Last,P.R., White,W.T. and Pogonoski,J.J. (Eds.);	UNKNOWN	UNKNOWN	655	COI|COI|cytochrome oxidase subunit 1	UNKNOWN	mitochondrion Squalus acanthias (spiny dogfish)	Eukaryota; Metazoa; Chordata; Craniata; Vertebrata; Chondrichthyes; Elasmobranchii; Squalomorphii; Squaliformes; Squalidae; Squalus.	.	UNKNOWN	UNKNOWN	UNKNOWN
EU074599	Squalus acanthias	Mabragana,E., Diaz de Astarloa,J.M., Hanner,R., Zhang,J. and	22-DEC-2011	Argentina	Squalus acanthias isolate FARG255-06 cytochrome oxidase subunit I (COI) gene, partial cds; mitochondrial.	UNKNOWN	UNKNOWN	7797	PLoS ONE 6 (12), E28655 (2011)	UNKNOWN	41.58 S 58.54 W	652	COI|COI|cytochrome oxidase subunit I	UNKNOWN	mitochondrion Squalus acanthias (spiny dogfish)	Eukaryota; Metazoa; Chordata; Craniata; Vertebrata; Chondrichthyes; Elasmobranchii; Squalimorphii; Squaliformes; Squalidae; Squalus.	BARCODE.	UNKNOWN	UNKNOWN	FARG255-06
EU074600	Squalus acanthias	Mabragana,E., Diaz de Astarloa,J.M., Hanner,R., Zhang,J. and	22-DEC-2011	Argentina	Squalus acanthias isolate FARG254-06 cytochrome oxidase subunit I (COI) gene, partial cds; mitochondrial.	UNKNOWN	UNKNOWN	7797	PLoS ONE 6 (12), E28655 (2011)	UNKNOWN	41.58 S 58.54 W	652	COI|COI|cytochrome oxidase subunit I	UNKNOWN	mitochondrion Squalus acanthias (spiny dogfish)	Eukaryota; Metazoa; Chordata; Craniata; Vertebrata; Chondrichthyes; Elasmobranchii; Squalimorphii; Squaliformes; Squalidae; Squalus.	BARCODE.	UNKNOWN	UNKNOWN	FARG254-06
EU074605	Squalus acanthias	Mabragana,E., Diaz de Astarloa,J.M., Hanner,R., Zhang,J. and	22-DEC-2011	Argentina	Squalus acanthias isolate FARG203-06 cytochrome oxidase subunit I (COI) gene, partial cds; mitochondrial.	UNKNOWN	UNKNOWN	7797	PLoS ONE 6 (12), E28655 (2011)	UNKNOWN	46.47 S 66.37 W	652	COI|COI|cytochrome oxidase subunit I	UNKNOWN	mitochondrion Squalus acanthias (spiny dogfish)	Eukaryota; Metazoa; Chordata; Craniata; Vertebrata; Chondrichthyes; Elasmobranchii; Squalimorphii; Squaliformes; Squalidae; Squalus.	BARCODE.	UNKNOWN	UNKNOWN	FARG203-06
EU074606	Squalus acanthias	Mabragana,E., Diaz de Astarloa,J.M., Hanner,R., Zhang,J. and	22-DEC-2011	Argentina	Squalus acanthias isolate FARG204-06 cytochrome oxidase subunit I (COI) gene, partial cds; mitochondrial.	UNKNOWN	UNKNOWN	7797	PLoS ONE 6 (12), E28655 (2011)	UNKNOWN	45.34 S 61.54 W	652	COI|COI|cytochrome oxidase subunit I	UNKNOWN	mitochondrion Squalus acanthias (spiny dogfish)	Eukaryota; Metazoa; Chordata; Craniata; Vertebrata; Chondrichthyes; Elasmobranchii; Squalimorphii; Squaliformes; Squalidae; Squalus.	BARCODE.	UNKNOWN	UNKNOWN	FARG204-06
EU074607	Squalus acanthias	Mabragana,E., Diaz de Astarloa,J.M., Hanner,R., Zhang,J. and	22-DEC-2011	Argentina	Squalus acanthias isolate FARG201-06 cytochrome oxidase subunit I (COI) gene, partial cds; mitochondrial.	UNKNOWN	UNKNOWN	7797	PLoS ONE 6 (12), E28655 (2011)	UNKNOWN	46.47 S 66.37 W	652	COI|COI|cytochrome oxidase subunit I	UNKNOWN	mitochondrion Squalus acanthias (spiny dogfish)	Eukaryota; Metazoa; Chordata; Craniata; Vertebrata; Chondrichthyes; Elasmobranchii; Squalimorphii; Squaliformes; Squalidae; Squalus.	BARCODE.	UNKNOWN	UNKNOWN	FARG201-06
EU869837	Prionace glauca	Ward,R.D., Costa,F.O., Holmes,B.H. and Steinke,D.	2012-03-05	Malta	Prionace glauca voucher MCFS07002 cytochrome oxidase subunit 1 (COI) gene, partial cds; mitochondrial.	fish market	UNKNOWN	7815	Aquat Biol 3, 71-78 (2008)	UNKNOWN	30.00 N 14.50 E	654	COI|COI|cytochrome oxidase subunit 1	UNKNOWN	mitochondrion Prionace glauca (blue shark)	Eukaryota; Metazoa; Chordata; Craniata; Vertebrata; Chondrichthyes; Elasmobranchii; Galeomorphii; Galeoidea; Carcharhiniformes; Carcharhinidae; Prionace.	BARCODE.	UNKNOWN	UNKNOWN	UNKNOWN
FJ518955	Prionace glauca	Wong,E.H., Shivji,M.S. and Hanner,R.H.	24-JUL-2016	USA	Prionace glauca voucher SOSSRC:Prionace glauca OC-168 cytochrome oxidase subunit I (COI) gene, partial cds; mitochondrial.	New York, Long Island	UNKNOWN	7815	Mol Ecol Resour 9 (SUPPL S1), 243-256 (2009)	UNKNOWN	UNKNOWN	652	COI|COI|cytochrome oxidase subunit I	UNKNOWN	mitochondrion Prionace glauca (blue shark)	Eukaryota; Metazoa; Chordata; Craniata; Vertebrata; Chondrichthyes; Elasmobranchii; Galeomorphii; Galeoidea; Carcharhiniformes; Carcharhinidae; Prionace.	BARCODE.	UNKNOWN	UNKNOWN	UNKNOWN
FJ518960	Prionace glauca	Wong,E.H., Shivji,M.S. and Hanner,R.H.	24-JUL-2016	USA	Prionace glauca voucher SOSSRC:Prionace glauca OC-73 cytochrome oxidase subunit I (COI) gene, partial cds; mitochondrial.	California, Monterey Bay	UNKNOWN	7815	Mol Ecol Resour 9 (SUPPL S1), 243-256 (2009)	UNKNOWN	UNKNOWN	652	COI|COI|cytochrome oxidase subunit I	UNKNOWN	mitochondrion Prionace glauca (blue shark)	Eukaryota; Metazoa; Chordata; Craniata; Vertebrata; Chondrichthyes; Elasmobranchii; Galeomorphii; Galeoidea; Carcharhiniformes; Carcharhinidae; Prionace.	BARCODE.	UNKNOWN	UNKNOWN	UNKNOWN
FJ519241	Prionace glauca	Wong,E.H., Shivji,M.S. and Hanner,R.H.	24-JUL-2016	Brazil	Prionace glauca voucher SOSSRC:Prionace glauca OC-191 cytochrome oxidase subunit I (COI) gene, partial cds; mitochondrial.	UNKNOWN	UNKNOWN	7815	Mol Ecol Resour 9 (SUPPL S1), 243-256 (2009)	UNKNOWN	UNKNOWN	652	COI|COI|cytochrome oxidase subunit I	UNKNOWN	mitochondrion Prionace glauca (blue shark)	Eukaryota; Metazoa; Chordata; Craniata; Vertebrata; Chondrichthyes; Elasmobranchii; Galeomorphii; Galeoidea; Carcharhiniformes; Carcharhinidae; Prionace.	BARCODE.	UNKNOWN	UNKNOWN	UNKNOWN
GU324182	Prionace glauca	Nicole,S.	28-DEC-2011	Pacific Ocean: FAO 71	Prionace glauca voucher DAAPV F16 cytochrome oxidase subunit I (COI) gene, partial cds; mitochondrial.	UNKNOWN	UNKNOWN	7815	Thesis (2010) Universita Degli Studi di Padova, Padova, Italy	UNKNOWN	UNKNOWN	652	COI|COI|cytochrome oxidase subunit I	UNKNOWN	mitochondrion Prionace glauca (blue shark)	Eukaryota; Metazoa; Chordata; Craniata; Vertebrata; Chondrichthyes; Elasmobranchii; Galeomorphii; Galeoidea; Carcharhiniformes; Carcharhinidae; Prionace.	.	UNKNOWN	UNKNOWN	UNKNOWN
GU805299	Squaliformes sp. BOLD:AAA1547	ELASMOMED Consortium	19-JAN-2012	Italy	Squaliformes sp. BOLD:AAA1547 voucher S000282 cytochrome oxidase subunit 1 (COI) gene, partial cds; mitochondrial.	UNKNOWN	UNKNOWN	797356	Unpublished	UNKNOWN	UNKNOWN	641	COI|COI|cytochrome oxidase subunit 1	UNKNOWN	mitochondrion Squaliformes sp. BOLD:AAA1547	Eukaryota; Metazoa; Chordata; Craniata; Vertebrata; Chondrichthyes; Elasmobranchii; Squalimorphii; Squaliformes; unclassified Squaliformes.	.	UNKNOWN	UNKNOWN	UNKNOWN
GU805310	Squaliformes sp. BOLD:AAA1547	ELASMOMED Consortium	19-JAN-2012	Italy: Marches	Squaliformes sp. BOLD:AAA1547 voucher S000272 cytochrome oxidase subunit 1 (COI) gene, partial cds; mitochondrial.	UNKNOWN	UNKNOWN	797356	Unpublished	UNKNOWN	UNKNOWN	652	COI|COI|cytochrome oxidase subunit 1	UNKNOWN	mitochondrion Squaliformes sp. BOLD:AAA1547	Eukaryota; Metazoa; Chordata; Craniata; Vertebrata; Chondrichthyes; Elasmobranchii; Squalimorphii; Squaliformes; unclassified Squaliformes.	BARCODE.	UNKNOWN	UNKNOWN	UNKNOWN
GU805313	Squaliformes sp. BOLD:AAA1547	ELASMOMED Consortium	19-JAN-2012	Italy: Marches	Squaliformes sp. BOLD:AAA1547 voucher S000267 cytochrome oxidase subunit 1 (COI) gene, partial cds; mitochondrial.	UNKNOWN	UNKNOWN	797356	Unpublished	UNKNOWN	UNKNOWN	652	COI|COI|cytochrome oxidase subunit 1	UNKNOWN	mitochondrion Squaliformes sp. BOLD:AAA1547	Eukaryota; Metazoa; Chordata; Craniata; Vertebrata; Chondrichthyes; Elasmobranchii; Squalimorphii; Squaliformes; unclassified Squaliformes.	BARCODE.	UNKNOWN	UNKNOWN	UNKNOWN
GU805316	Squaliformes sp. BOLD:AAA1547	ELASMOMED Consortium	19-JAN-2012	Italy: Marches	Squaliformes sp. BOLD:AAA1547 voucher S000266 cytochrome oxidase subunit 1 (COI) gene, partial cds; mitochondrial.	UNKNOWN	UNKNOWN	797356	Unpublished	UNKNOWN	UNKNOWN	645	COI|COI|cytochrome oxidase subunit 1	UNKNOWN	mitochondrion Squaliformes sp. BOLD:AAA1547	Eukaryota; Metazoa; Chordata; Craniata; Vertebrata; Chondrichthyes; Elasmobranchii; Squalimorphii; Squaliformes; unclassified Squaliformes.	BARCODE.	UNKNOWN	UNKNOWN	UNKNOWN
GU805326	Squaliformes sp. BOLD:AAA1547	ELASMOMED Consortium	19-JAN-2012	Italy: Marches	Squaliformes sp. BOLD:AAA1547 voucher S000255 cytochrome oxidase subunit 1 (COI) gene, partial cds; mitochondrial.	UNKNOWN	UNKNOWN	797356	Unpublished	UNKNOWN	UNKNOWN	641	COI|COI|cytochrome oxidase subunit 1	UNKNOWN	mitochondrion Squaliformes sp. BOLD:AAA1547	Eukaryota; Metazoa; Chordata; Craniata; Vertebrata; Chondrichthyes; Elasmobranchii; Squalimorphii; Squaliformes; unclassified Squaliformes.	BARCODE.	UNKNOWN	UNKNOWN	UNKNOWN
GU805331	Squaliformes sp. BOLD:AAA1547	ELASMOMED Consortium	19-JAN-2012	Italy	Squaliformes sp. BOLD:AAA1547 voucher S000246 cytochrome oxidase subunit 1 (COI) gene, partial cds; mitochondrial.	UNKNOWN	UNKNOWN	797356	Unpublished	UNKNOWN	UNKNOWN	630	COI|COI|cytochrome oxidase subunit 1	UNKNOWN	mitochondrion Squaliformes sp. BOLD:AAA1547	Eukaryota; Metazoa; Chordata; Craniata; Vertebrata; Chondrichthyes; Elasmobranchii; Squalimorphii; Squaliformes; unclassified Squaliformes.	.	UNKNOWN	UNKNOWN	UNKNOWN
GU805352	Squaliformes sp. BOLD:AAA1547	ELASMOMED Consortium	19-JAN-2012	Italy: Marches	Squaliformes sp. BOLD:AAA1547 voucher S000227 cytochrome oxidase subunit 1 (COI) gene, partial cds; mitochondrial.	UNKNOWN	UNKNOWN	797356	Unpublished	UNKNOWN	UNKNOWN	652	COI|COI|cytochrome oxidase subunit 1	UNKNOWN	mitochondrion Squaliformes sp. BOLD:AAA1547	Eukaryota; Metazoa; Chordata; Craniata; Vertebrata; Chondrichthyes; Elasmobranchii; Squalimorphii; Squaliformes; unclassified Squaliformes.	BARCODE.	UNKNOWN	UNKNOWN	UNKNOWN
GU805358	Squaliformes sp. BOLD:AAA1547	ELASMOMED Consortium	19-JAN-2012	Italy	Squaliformes sp. BOLD:AAA1547 voucher S000220 cytochrome oxidase subunit 1 (COI) gene, partial cds; mitochondrial.	UNKNOWN	UNKNOWN	797356	Unpublished	UNKNOWN	UNKNOWN	621	COI|COI|cytochrome oxidase subunit 1	UNKNOWN	mitochondrion Squaliformes sp. BOLD:AAA1547	Eukaryota; Metazoa; Chordata; Craniata; Vertebrata; Chondrichthyes; Elasmobranchii; Squalimorphii; Squaliformes; unclassified Squaliformes.	BARCODE.	UNKNOWN	UNKNOWN	UNKNOWN
GU805366	Squaliformes sp. BOLD:AAA1547	ELASMOMED Consortium	19-JAN-2012	Italy: Marches	Squaliformes sp. BOLD:AAA1547 voucher S000204 cytochrome oxidase subunit 1 (COI) gene, partial cds; mitochondrial.	UNKNOWN	UNKNOWN	797356	Unpublished	UNKNOWN	UNKNOWN	652	COI|COI|cytochrome oxidase subunit 1	UNKNOWN	mitochondrion Squaliformes sp. BOLD:AAA1547	Eukaryota; Metazoa; Chordata; Craniata; Vertebrata; Chondrichthyes; Elasmobranchii; Squalimorphii; Squaliformes; unclassified Squaliformes.	BARCODE.	UNKNOWN	UNKNOWN	UNKNOWN
GU805368	Squaliformes sp. BOLD:AAA1547	ELASMOMED Consortium	19-JAN-2012	Italy: Marches	Squaliformes sp. BOLD:AAA1547 voucher S000201 cytochrome oxidase subunit 1 (COI) gene, partial cds; mitochondrial.	UNKNOWN	UNKNOWN	797356	Unpublished	UNKNOWN	UNKNOWN	652	COI|COI|cytochrome oxidase subunit 1	UNKNOWN	mitochondrion Squaliformes sp. BOLD:AAA1547	Eukaryota; Metazoa; Chordata; Craniata; Vertebrata; Chondrichthyes; Elasmobranchii; Squalimorphii; Squaliformes; unclassified Squaliformes.	BARCODE.	UNKNOWN	UNKNOWN	UNKNOWN
GU805466	Squaliformes sp. BOLD:AAA1547	ELASMOMED Consortium	19-JAN-2012	Italy: Marches	Squaliformes sp. BOLD:AAA1547 voucher S000182 cytochrome oxidase subunit 1 (COI) gene, partial cds; mitochondrial.	UNKNOWN	UNKNOWN	797356	Unpublished	UNKNOWN	UNKNOWN	652	COI|COI|cytochrome oxidase subunit 1	UNKNOWN	mitochondrion Squaliformes sp. BOLD:AAA1547	Eukaryota; Metazoa; Chordata; Craniata; Vertebrata; Chondrichthyes; Elasmobranchii; Squalimorphii; Squaliformes; unclassified Squaliformes.	BARCODE.	UNKNOWN	UNKNOWN	UNKNOWN
GU805506	Carcharhiniformes sp. BOLD:AAA4345	ELASMOMED Consortium	19-JAN-2012	Croatia	Carcharhiniformes sp. BOLD:AAA4345 voucher S000143 cytochrome oxidase subunit 1 (COI) gene, partial cds; mitochondrial.	UNKNOWN	UNKNOWN	816500	Unpublished	UNKNOWN	UNKNOWN	635	COI|COI|cytochrome oxidase subunit 1	UNKNOWN	mitochondrion Carcharhiniformes sp. BOLD:AAA4345	Eukaryota; Metazoa; Chordata; Craniata; Vertebrata; Chondrichthyes; Elasmobranchii; Galeomorphii; Galeoidea; Carcharhiniformes; unclassified Carcharhiniformes.	BARCODE.	UNKNOWN	UNKNOWN	UNKNOWN
GU805507	Carcharhiniformes sp. BOLD:AAA4345	ELASMOMED Consortium	19-JAN-2012	Croatia	Carcharhiniformes sp. BOLD:AAA4345 voucher S000140 cytochrome oxidase subunit 1 (COI) gene, partial cds; mitochondrial.	UNKNOWN	UNKNOWN	816500	Unpublished	UNKNOWN	UNKNOWN	626	COI|COI|cytochrome oxidase subunit 1	UNKNOWN	mitochondrion Carcharhiniformes sp. BOLD:AAA4345	Eukaryota; Metazoa; Chordata; Craniata; Vertebrata; Chondrichthyes; Elasmobranchii; Galeomorphii; Galeoidea; Carcharhiniformes; unclassified Carcharhiniformes.	BARCODE.	UNKNOWN	UNKNOWN	UNKNOWN
GU805519	Squaliformes sp. BOLD:AAA1547	ELASMOMED Consortium	19-JAN-2012	Italy: Marches	Squaliformes sp. BOLD:AAA1547 voucher S000122 cytochrome oxidase subunit 1 (COI) gene, partial cds; mitochondrial.	UNKNOWN	UNKNOWN	797356	Unpublished	UNKNOWN	UNKNOWN	647	COI|COI|cytochrome oxidase subunit 1	UNKNOWN	mitochondrion Squaliformes sp. BOLD:AAA1547	Eukaryota; Metazoa; Chordata; Craniata; Vertebrata; Chondrichthyes; Elasmobranchii; Squalimorphii; Squaliformes; unclassified Squaliformes.	.	UNKNOWN	UNKNOWN	UNKNOWN
GU805522	Carcharhiniformes sp. BOLD:AAA1548	ELASMOMED Consortium	19-JAN-2012	Italy: Marches	Carcharhiniformes sp. BOLD:AAA1548 voucher S000119 cytochrome oxidase subunit 1 (COI) gene, partial cds; mitochondrial.	UNKNOWN	UNKNOWN	816497	Unpublished	UNKNOWN	UNKNOWN	648	COI|COI|cytochrome oxidase subunit 1	UNKNOWN	mitochondrion Carcharhiniformes sp. BOLD:AAA1548	Eukaryota; Metazoa; Chordata; Craniata; Vertebrata; Chondrichthyes; Elasmobranchii; Galeomorphii; Galeoidea; Carcharhiniformes; unclassified Carcharhiniformes.	BARCODE.	UNKNOWN	UNKNOWN	UNKNOWN
GU805534	Scyliorhinus canicula	International Barcode of Life (iBOL)	07-JUL-2016	Antarctica	Scyliorhinus canicula voucher S000101 cytochrome oxidase subunit 1 (COI) gene, partial cds; mitochondrial.	UNKNOWN	UNKNOWN	7830	Unpublished	UNKNOWN	UNKNOWN	648	COI|COI|cytochrome oxidase subunit 1	UNKNOWN	mitochondrion Scyliorhinus canicula (smaller spotted catshark)	Eukaryota; Metazoa; Chordata; Craniata; Vertebrata; Chondrichthyes; Elasmobranchii; Galeomorphii; Galeoidea; Carcharhiniformes; Scyliorhinidae; Scyliorhinus.	BARCODE.	UNKNOWN	UNKNOWN	UNKNOWN
GU805536	Scyliorhinus canicula	International Barcode of Life (iBOL)	07-JUL-2016	Antarctica	Scyliorhinus canicula voucher S000100 cytochrome oxidase subunit 1 (COI) gene, partial cds; mitochondrial.	UNKNOWN	UNKNOWN	7830	Unpublished	UNKNOWN	UNKNOWN	648	COI|COI|cytochrome oxidase subunit 1	UNKNOWN	mitochondrion Scyliorhinus canicula (smaller spotted catshark)	Eukaryota; Metazoa; Chordata; Craniata; Vertebrata; Chondrichthyes; Elasmobranchii; Galeomorphii; Galeoidea; Carcharhiniformes; Scyliorhinidae; Scyliorhinus.	BARCODE.	UNKNOWN	UNKNOWN	UNKNOWN
GU805538	Scyliorhinus canicula	International Barcode of Life (iBOL)	07-JUL-2016	Antarctica	Scyliorhinus canicula voucher S000098 cytochrome oxidase subunit 1 (COI) gene, partial cds; mitochondrial.	UNKNOWN	UNKNOWN	7830	Unpublished	UNKNOWN	UNKNOWN	648	COI|COI|cytochrome oxidase subunit 1	UNKNOWN	mitochondrion Scyliorhinus canicula (smaller spotted catshark)	Eukaryota; Metazoa; Chordata; Craniata; Vertebrata; Chondrichthyes; Elasmobranchii; Galeomorphii; Galeoidea; Carcharhiniformes; Scyliorhinidae; Scyliorhinus.	BARCODE.	UNKNOWN	UNKNOWN	UNKNOWN
GU805541	Carcharhiniformes sp. BOLD:AAA1548	ELASMOMED Consortium	19-JAN-2012	Italy	Carcharhiniformes sp. BOLD:AAA1548 voucher S000089 cytochrome oxidase subunit 1 (COI) gene, partial cds; mitochondrial.	UNKNOWN	UNKNOWN	816497	Unpublished	UNKNOWN	UNKNOWN	648	COI|COI|cytochrome oxidase subunit 1	UNKNOWN	mitochondrion Carcharhiniformes sp. BOLD:AAA1548	Eukaryota; Metazoa; Chordata; Craniata; Vertebrata; Chondrichthyes; Elasmobranchii; Galeomorphii; Galeoidea; Carcharhiniformes; unclassified Carcharhiniformes.	BARCODE.	UNKNOWN	UNKNOWN	UNKNOWN
GU805550	Carcharhiniformes sp. BOLD:AAA1548	ELASMOMED Consortium	19-JAN-2012	Italy: Marches	Carcharhiniformes sp. BOLD:AAA1548 voucher S000081 cytochrome oxidase subunit 1 (COI) gene, partial cds; mitochondrial.	UNKNOWN	UNKNOWN	816497	Unpublished	UNKNOWN	UNKNOWN	648	COI|COI|cytochrome oxidase subunit 1	UNKNOWN	mitochondrion Carcharhiniformes sp. BOLD:AAA1548	Eukaryota; Metazoa; Chordata; Craniata; Vertebrata; Chondrichthyes; Elasmobranchii; Galeomorphii; Galeoidea; Carcharhiniformes; unclassified Carcharhiniformes.	BARCODE.	UNKNOWN	UNKNOWN	UNKNOWN
GU805553	Squaliformes sp. BOLD:AAA1547	ELASMOMED Consortium	19-JAN-2012	Italy: Marches	Squaliformes sp. BOLD:AAA1547 voucher S000076 cytochrome oxidase subunit 1 (COI) gene, partial cds; mitochondrial.	UNKNOWN	UNKNOWN	797356	Unpublished	UNKNOWN	UNKNOWN	648	COI|COI|cytochrome oxidase subunit 1	UNKNOWN	mitochondrion Squaliformes sp. BOLD:AAA1547	Eukaryota; Metazoa; Chordata; Craniata; Vertebrata; Chondrichthyes; Elasmobranchii; Squalimorphii; Squaliformes; unclassified Squaliformes.	BARCODE.	UNKNOWN	UNKNOWN	UNKNOWN
GU805556	Carcharhiniformes sp. BOLD:AAA1548	ELASMOMED Consortium	19-JAN-2012	Italy: Marches	Carcharhiniformes sp. BOLD:AAA1548 voucher S000075 cytochrome oxidase subunit 1 (COI) gene, partial cds; mitochondrial.	UNKNOWN	UNKNOWN	816497	Unpublished	UNKNOWN	UNKNOWN	648	COI|COI|cytochrome oxidase subunit 1	UNKNOWN	mitochondrion Carcharhiniformes sp. BOLD:AAA1548	Eukaryota; Metazoa; Chordata; Craniata; Vertebrata; Chondrichthyes; Elasmobranchii; Galeomorphii; Galeoidea; Carcharhiniformes; unclassified Carcharhiniformes.	BARCODE.	UNKNOWN	UNKNOWN	UNKNOWN
GU805557	Carcharhiniformes sp. BOLD:AAA1548	ELASMOMED Consortium	19-JAN-2012	Italy: Marches	Carcharhiniformes sp. BOLD:AAA1548 voucher S000072 cytochrome oxidase subunit 1 (COI) gene, partial cds; mitochondrial.	UNKNOWN	UNKNOWN	816497	Unpublished	UNKNOWN	UNKNOWN	648	COI|COI|cytochrome oxidase subunit 1	UNKNOWN	mitochondrion Carcharhiniformes sp. BOLD:AAA1548	Eukaryota; Metazoa; Chordata; Craniata; Vertebrata; Chondrichthyes; Elasmobranchii; Galeomorphii; Galeoidea; Carcharhiniformes; unclassified Carcharhiniformes.	BARCODE.	UNKNOWN	UNKNOWN	UNKNOWN
GU805564	Squaliformes sp. BOLD:AAA1547	ELASMOMED Consortium	19-JAN-2012	Italy: Marches	Squaliformes sp. BOLD:AAA1547 voucher S000067 cytochrome oxidase subunit 1 (COI) gene, partial cds; mitochondrial.	UNKNOWN	UNKNOWN	797356	Unpublished	UNKNOWN	UNKNOWN	652	COI|COI|cytochrome oxidase subunit 1	UNKNOWN	mitochondrion Squaliformes sp. BOLD:AAA1547	Eukaryota; Metazoa; Chordata; Craniata; Vertebrata; Chondrichthyes; Elasmobranchii; Squalimorphii; Squaliformes; unclassified Squaliformes.	BARCODE.	UNKNOWN	UNKNOWN	UNKNOWN
GU805565	Carcharhiniformes sp. BOLD:AAA1548	ELASMOMED Consortium	19-JAN-2012	Italy: Marches	Carcharhiniformes sp. BOLD:AAA1548 voucher S000065 cytochrome oxidase subunit 1 (COI) gene, partial cds; mitochondrial.	UNKNOWN	UNKNOWN	816497	Unpublished	UNKNOWN	UNKNOWN	648	COI|COI|cytochrome oxidase subunit 1	UNKNOWN	mitochondrion Carcharhiniformes sp. BOLD:AAA1548	Eukaryota; Metazoa; Chordata; Craniata; Vertebrata; Chondrichthyes; Elasmobranchii; Galeomorphii; Galeoidea; Carcharhiniformes; unclassified Carcharhiniformes.	BARCODE.	UNKNOWN	UNKNOWN	UNKNOWN
GU805581	Carcharhiniformes sp. BOLD:AAA4345	ELASMOMED Consortium	19-JAN-2012	Italy: Marches	Carcharhiniformes sp. BOLD:AAA4345 voucher S000044 cytochrome oxidase subunit 1 (COI) gene, partial cds; mitochondrial.	UNKNOWN	UNKNOWN	816500	Unpublished	UNKNOWN	UNKNOWN	647	COI|COI|cytochrome oxidase subunit 1	UNKNOWN	mitochondrion Carcharhiniformes sp. BOLD:AAA4345	Eukaryota; Metazoa; Chordata; Craniata; Vertebrata; Chondrichthyes; Elasmobranchii; Galeomorphii; Galeoidea; Carcharhiniformes; unclassified Carcharhiniformes.	BARCODE.	UNKNOWN	UNKNOWN	UNKNOWN
GU805599	Carcharhiniformes sp. BOLD:AAA4345	ELASMOMED Consortium	19-JAN-2012	Italy: Marches	Carcharhiniformes sp. BOLD:AAA4345 voucher S000024 cytochrome oxidase subunit 1 (COI) gene, partial cds; mitochondrial.	UNKNOWN	UNKNOWN	816500	Unpublished	UNKNOWN	UNKNOWN	646	COI|COI|cytochrome oxidase subunit 1	UNKNOWN	mitochondrion Carcharhiniformes sp. BOLD:AAA4345	Eukaryota; Metazoa; Chordata; Craniata; Vertebrata; Chondrichthyes; Elasmobranchii; Galeomorphii; Galeoidea; Carcharhiniformes; unclassified Carcharhiniformes.	BARCODE.	UNKNOWN	UNKNOWN	UNKNOWN
GU805602	Carcharhiniformes sp. BOLD:AAA4345	ELASMOMED Consortium	19-JAN-2012	Italy: Marches	Carcharhiniformes sp. BOLD:AAA4345 voucher S000023 cytochrome oxidase subunit 1 (COI) gene, partial cds; mitochondrial.	UNKNOWN	UNKNOWN	816500	Unpublished	UNKNOWN	UNKNOWN	648	COI|COI|cytochrome oxidase subunit 1	UNKNOWN	mitochondrion Carcharhiniformes sp. BOLD:AAA4345	Eukaryota; Metazoa; Chordata; Craniata; Vertebrata; Chondrichthyes; Elasmobranchii; Galeomorphii; Galeoidea; Carcharhiniformes; unclassified Carcharhiniformes.	BARCODE.	UNKNOWN	UNKNOWN	UNKNOWN
GU805603	Carcharhiniformes sp. BOLD:AAA4347	ELASMOMED Consortium	19-JAN-2012	Algeria: Alger	Carcharhiniformes sp. BOLD:AAA4347 voucher S000020 cytochrome oxidase subunit 1 (COI) gene, partial cds; mitochondrial.	UNKNOWN	UNKNOWN	816502	Unpublished	UNKNOWN	UNKNOWN	652	COI|COI|cytochrome oxidase subunit 1	UNKNOWN	mitochondrion Carcharhiniformes sp. BOLD:AAA4347	Eukaryota; Metazoa; Chordata; Craniata; Vertebrata; Chondrichthyes; Elasmobranchii; Galeomorphii; Galeoidea; Carcharhiniformes; unclassified Carcharhiniformes.	BARCODE.	UNKNOWN	UNKNOWN	UNKNOWN
GU805837	Carcharhiniformes sp. BOLD:AAA1548	ELASMOMED Consortium	19-JAN-2012	Italy: Puglia	Carcharhiniformes sp. BOLD:AAA1548 voucher 1SCYOCAN8GRU08 cytochrome oxidase subunit 1 (COI) gene, partial cds; mitochondrial.	UNKNOWN	UNKNOWN	816497	Unpublished	UNKNOWN	UNKNOWN	651	COI|COI|cytochrome oxidase subunit 1	UNKNOWN	mitochondrion Carcharhiniformes sp. BOLD:AAA1548	Eukaryota; Metazoa; Chordata; Craniata; Vertebrata; Chondrichthyes; Elasmobranchii; Galeomorphii; Galeoidea; Carcharhiniformes; unclassified Carcharhiniformes.	BARCODE.	UNKNOWN	UNKNOWN	UNKNOWN
GU805838	Carcharhiniformes sp. BOLD:AAA1548	ELASMOMED Consortium	19-JAN-2012	Italy: Puglia	Carcharhiniformes sp. BOLD:AAA1548 voucher 2SCYOCAN8GRU08 cytochrome oxidase subunit 1 (COI) gene, partial cds; mitochondrial.	UNKNOWN	UNKNOWN	816497	Unpublished	UNKNOWN	UNKNOWN	648	COI|COI|cytochrome oxidase subunit 1	UNKNOWN	mitochondrion Carcharhiniformes sp. BOLD:AAA1548	Eukaryota; Metazoa; Chordata; Craniata; Vertebrata; Chondrichthyes; Elasmobranchii; Galeomorphii; Galeoidea; Carcharhiniformes; unclassified Carcharhiniformes.	BARCODE.	UNKNOWN	UNKNOWN	UNKNOWN
GU805860	Squaliformes sp. BOLD:AAA1550	ELASMOMED Consortium	19-JAN-2012	Italy: Tuscany	Squaliformes sp. BOLD:AAA1550 voucher 3G08D13SBL cytochrome oxidase subunit 1 (COI) gene, partial cds; mitochondrial.	UNKNOWN	UNKNOWN	797357	Unpublished	UNKNOWN	UNKNOWN	648	COI|COI|cytochrome oxidase subunit 1	UNKNOWN	mitochondrion Squaliformes sp. BOLD:AAA1550	Eukaryota; Metazoa; Chordata; Craniata; Vertebrata; Chondrichthyes; Elasmobranchii; Squalimorphii; Squaliformes; unclassified Squaliformes.	BARCODE.	UNKNOWN	UNKNOWN	UNKNOWN
GU805863	Carcharhiniformes sp. BOLD:AAA1548	ELASMOMED Consortium	19-JAN-2012	Italy: Tuscany	Carcharhiniformes sp. BOLD:AAA1548 voucher 3M08115SCN cytochrome oxidase subunit 1 (COI) gene, partial cds; mitochondrial.	UNKNOWN	UNKNOWN	816497	Unpublished	UNKNOWN	UNKNOWN	648	COI|COI|cytochrome oxidase subunit 1	UNKNOWN	mitochondrion Carcharhiniformes sp. BOLD:AAA1548	Eukaryota; Metazoa; Chordata; Craniata; Vertebrata; Chondrichthyes; Elasmobranchii; Galeomorphii; Galeoidea; Carcharhiniformes; unclassified Carcharhiniformes.	BARCODE.	UNKNOWN	UNKNOWN	UNKNOWN
GU805864	Carcharhiniformes sp. BOLD:AAA1548	ELASMOMED Consortium	19-JAN-2012	Italy: Tuscany	Carcharhiniformes sp. BOLD:AAA1548 voucher 4M08115SCN cytochrome oxidase subunit 1 (COI) gene, partial cds; mitochondrial.	UNKNOWN	UNKNOWN	816497	Unpublished	UNKNOWN	UNKNOWN	648	COI|COI|cytochrome oxidase subunit 1	UNKNOWN	mitochondrion Carcharhiniformes sp. BOLD:AAA1548	Eukaryota; Metazoa; Chordata; Craniata; Vertebrata; Chondrichthyes; Elasmobranchii; Galeomorphii; Galeoidea; Carcharhiniformes; unclassified Carcharhiniformes.	BARCODE.	UNKNOWN	UNKNOWN	UNKNOWN
GU805865	Carcharhiniformes sp. BOLD:AAA1548	ELASMOMED Consortium	19-JAN-2012	Italy: Tuscany	Carcharhiniformes sp. BOLD:AAA1548 voucher 1M08115SCN cytochrome oxidase subunit 1 (COI) gene, partial cds; mitochondrial.	UNKNOWN	UNKNOWN	816497	Unpublished	UNKNOWN	UNKNOWN	629	COI|COI|cytochrome oxidase subunit 1	UNKNOWN	mitochondrion Carcharhiniformes sp. BOLD:AAA1548	Eukaryota; Metazoa; Chordata; Craniata; Vertebrata; Chondrichthyes; Elasmobranchii; Galeomorphii; Galeoidea; Carcharhiniformes; unclassified Carcharhiniformes.	BARCODE.	UNKNOWN	UNKNOWN	UNKNOWN
GU805892	Carcharhiniformes sp. BOLD:AAA4345	ELASMOMED Consortium	19-JAN-2012	Italy: Sicily	Carcharhiniformes sp. BOLD:AAA4345 voucher AN036LOBRPA cytochrome oxidase subunit 1 (COI) gene, partial cds; mitochondrial.	UNKNOWN	UNKNOWN	816500	Unpublished	UNKNOWN	UNKNOWN	648	COI|COI|cytochrome oxidase subunit 1	UNKNOWN	mitochondrion Carcharhiniformes sp. BOLD:AAA4345	Eukaryota; Metazoa; Chordata; Craniata; Vertebrata; Chondrichthyes; Elasmobranchii; Galeomorphii; Galeoidea; Carcharhiniformes; unclassified Carcharhiniformes.	BARCODE.	UNKNOWN	UNKNOWN	UNKNOWN
GU805894	Carcharhiniformes sp. BOLD:AAA4345	ELASMOMED Consortium	19-JAN-2012	Italy: Sicily	Carcharhiniformes sp. BOLD:AAA4345 voucher AN034LOBRPA cytochrome oxidase subunit 1 (COI) gene, partial cds; mitochondrial.	UNKNOWN	UNKNOWN	816500	Unpublished	UNKNOWN	UNKNOWN	635	COI|COI|cytochrome oxidase subunit 1	UNKNOWN	mitochondrion Carcharhiniformes sp. BOLD:AAA4345	Eukaryota; Metazoa; Chordata; Craniata; Vertebrata; Chondrichthyes; Elasmobranchii; Galeomorphii; Galeoidea; Carcharhiniformes; unclassified Carcharhiniformes.	BARCODE.	UNKNOWN	UNKNOWN	UNKNOWN
GU805902	Squaliformes sp. BOLD:AAA1550	ELASMOMED Consortium	19-JAN-2012	Italy: Sicily	Squaliformes sp. BOLD:AAA1550 voucher AN015LOBRPA cytochrome oxidase subunit 1 (COI) gene, partial cds; mitochondrial.	UNKNOWN	UNKNOWN	797357	Unpublished	UNKNOWN	UNKNOWN	626	COI|COI|cytochrome oxidase subunit 1	UNKNOWN	mitochondrion Squaliformes sp. BOLD:AAA1550	Eukaryota; Metazoa; Chordata; Craniata; Vertebrata; Chondrichthyes; Elasmobranchii; Squalimorphii; Squaliformes; unclassified Squaliformes.	BARCODE.	UNKNOWN	UNKNOWN	UNKNOWN
GU805904	Squaliformes sp. BOLD:AAA1550	ELASMOMED Consortium	19-JAN-2012	Italy: Sicily	Squaliformes sp. BOLD:AAA1550 voucher AN013LOBRPA cytochrome oxidase subunit 1 (COI) gene, partial cds; mitochondrial.	UNKNOWN	UNKNOWN	797357	Unpublished	UNKNOWN	UNKNOWN	648	COI|COI|cytochrome oxidase subunit 1	UNKNOWN	mitochondrion Squaliformes sp. BOLD:AAA1550	Eukaryota; Metazoa; Chordata; Craniata; Vertebrata; Chondrichthyes; Elasmobranchii; Squalimorphii; Squaliformes; unclassified Squaliformes.	BARCODE.	UNKNOWN	UNKNOWN	UNKNOWN
GU805905	Squaliformes sp. BOLD:AAA1550	ELASMOMED Consortium	19-JAN-2012	Italy: Sicily	Squaliformes sp. BOLD:AAA1550 voucher AN014LOBRPA cytochrome oxidase subunit 1 (COI) gene, partial cds; mitochondrial.	UNKNOWN	UNKNOWN	797357	Unpublished	UNKNOWN	UNKNOWN	648	COI|COI|cytochrome oxidase subunit 1	UNKNOWN	mitochondrion Squaliformes sp. BOLD:AAA1550	Eukaryota; Metazoa; Chordata; Craniata; Vertebrata; Chondrichthyes; Elasmobranchii; Squalimorphii; Squaliformes; unclassified Squaliformes.	BARCODE.	UNKNOWN	UNKNOWN	UNKNOWN
GU805907	Squaliformes sp. BOLD:AAA1550	ELASMOMED Consortium	19-JAN-2012	Italy: Sicily	Squaliformes sp. BOLD:AAA1550 voucher AN012LOBRPA cytochrome oxidase subunit 1 (COI) gene, partial cds; mitochondrial.	UNKNOWN	UNKNOWN	797357	Unpublished	UNKNOWN	UNKNOWN	648	COI|COI|cytochrome oxidase subunit 1	UNKNOWN	mitochondrion Squaliformes sp. BOLD:AAA1550	Eukaryota; Metazoa; Chordata; Craniata; Vertebrata; Chondrichthyes; Elasmobranchii; Squalimorphii; Squaliformes; unclassified Squaliformes.	BARCODE.	UNKNOWN	UNKNOWN	UNKNOWN
GU805912	Carcharhiniformes sp. BOLD:AAA1548	ELASMOMED Consortium	19-JAN-2012	Cyprus	Carcharhiniformes sp. BOLD:AAA1548 voucher CY-09-035 cytochrome oxidase subunit 1 (COI) gene, partial cds; mitochondrial.	UNKNOWN	UNKNOWN	816497	Unpublished	UNKNOWN	UNKNOWN	648	COI|COI|cytochrome oxidase subunit 1	UNKNOWN	mitochondrion Carcharhiniformes sp. BOLD:AAA1548	Eukaryota; Metazoa; Chordata; Craniata; Vertebrata; Chondrichthyes; Elasmobranchii; Galeomorphii; Galeoidea; Carcharhiniformes; unclassified Carcharhiniformes.	BARCODE.	UNKNOWN	UNKNOWN	UNKNOWN
GU805913	Carcharhiniformes sp. BOLD:AAA1548	ELASMOMED Consortium	19-JAN-2012	Cyprus	Carcharhiniformes sp. BOLD:AAA1548 voucher CY-09-039 cytochrome oxidase subunit 1 (COI) gene, partial cds; mitochondrial.	UNKNOWN	UNKNOWN	816497	Unpublished	UNKNOWN	UNKNOWN	625	COI|COI|cytochrome oxidase subunit 1	UNKNOWN	mitochondrion Carcharhiniformes sp. BOLD:AAA1548	Eukaryota; Metazoa; Chordata; Craniata; Vertebrata; Chondrichthyes; Elasmobranchii; Galeomorphii; Galeoidea; Carcharhiniformes; unclassified Carcharhiniformes.	BARCODE.	UNKNOWN	UNKNOWN	UNKNOWN
GU805914	Squaliformes sp. BOLD:AAA1550	ELASMOMED Consortium	19-JAN-2012	Cyprus	Squaliformes sp. BOLD:AAA1550 voucher CY-09-032 cytochrome oxidase subunit 1 (COI) gene, partial cds; mitochondrial.	UNKNOWN	UNKNOWN	797357	Unpublished	UNKNOWN	UNKNOWN	648	COI|COI|cytochrome oxidase subunit 1	UNKNOWN	mitochondrion Squaliformes sp. BOLD:AAA1550	Eukaryota; Metazoa; Chordata; Craniata; Vertebrata; Chondrichthyes; Elasmobranchii; Squalimorphii; Squaliformes; unclassified Squaliformes.	BARCODE.	UNKNOWN	UNKNOWN	UNKNOWN
GU805915	Squaliformes sp. BOLD:AAA1550	ELASMOMED Consortium	19-JAN-2012	Cyprus	Squaliformes sp. BOLD:AAA1550 voucher CY-09-033 cytochrome oxidase subunit 1 (COI) gene, partial cds; mitochondrial.	UNKNOWN	UNKNOWN	797357	Unpublished	UNKNOWN	UNKNOWN	648	COI|COI|cytochrome oxidase subunit 1	UNKNOWN	mitochondrion Squaliformes sp. BOLD:AAA1550	Eukaryota; Metazoa; Chordata; Craniata; Vertebrata; Chondrichthyes; Elasmobranchii; Squalimorphii; Squaliformes; unclassified Squaliformes.	BARCODE.	UNKNOWN	UNKNOWN	UNKNOWN
GU805917	Squaliformes sp. BOLD:AAA1550	ELASMOMED Consortium	19-JAN-2012	Cyprus	Squaliformes sp. BOLD:AAA1550 voucher CY-09-031 cytochrome oxidase subunit 1 (COI) gene, partial cds; mitochondrial.	UNKNOWN	UNKNOWN	797357	Unpublished	UNKNOWN	UNKNOWN	613	COI|COI|cytochrome oxidase subunit 1	UNKNOWN	mitochondrion Squaliformes sp. BOLD:AAA1550	Eukaryota; Metazoa; Chordata; Craniata; Vertebrata; Chondrichthyes; Elasmobranchii; Squalimorphii; Squaliformes; unclassified Squaliformes.	.	UNKNOWN	UNKNOWN	UNKNOWN
GU805919	Carcharhiniformes sp. BOLD:AAA1548	ELASMOMED Consortium	19-JAN-2012	Cyprus	Carcharhiniformes sp. BOLD:AAA1548 voucher CY-09-018 cytochrome oxidase subunit 1 (COI) gene, partial cds; mitochondrial.	UNKNOWN	UNKNOWN	816497	Unpublished	UNKNOWN	UNKNOWN	636	COI|COI|cytochrome oxidase subunit 1	UNKNOWN	mitochondrion Carcharhiniformes sp. BOLD:AAA1548	Eukaryota; Metazoa; Chordata; Craniata; Vertebrata; Chondrichthyes; Elasmobranchii; Galeomorphii; Galeoidea; Carcharhiniformes; unclassified Carcharhiniformes.	BARCODE.	UNKNOWN	UNKNOWN	UNKNOWN
GU805923	Carcharhiniformes sp. BOLD:AAA4345	ELASMOMED Consortium	19-JAN-2012	Italy: Sicily	Carcharhiniformes sp. BOLD:AAA4345 voucher S000306 cytochrome oxidase subunit 1 (COI) gene, partial cds; mitochondrial.	UNKNOWN	UNKNOWN	816500	Unpublished	UNKNOWN	UNKNOWN	648	COI|COI|cytochrome oxidase subunit 1	UNKNOWN	mitochondrion Carcharhiniformes sp. BOLD:AAA4345	Eukaryota; Metazoa; Chordata; Craniata; Vertebrata; Chondrichthyes; Elasmobranchii; Galeomorphii; Galeoidea; Carcharhiniformes; unclassified Carcharhiniformes.	BARCODE.	UNKNOWN	UNKNOWN	UNKNOWN
GU805926	Carcharhiniformes sp. BOLD:AAA4345	ELASMOMED Consortium	19-JAN-2012	Italy: Sicily	Carcharhiniformes sp. BOLD:AAA4345 voucher S000305 cytochrome oxidase subunit 1 (COI) gene, partial cds; mitochondrial.	UNKNOWN	UNKNOWN	816500	Unpublished	UNKNOWN	UNKNOWN	639	COI|COI|cytochrome oxidase subunit 1	UNKNOWN	mitochondrion Carcharhiniformes sp. BOLD:AAA4345	Eukaryota; Metazoa; Chordata; Craniata; Vertebrata; Chondrichthyes; Elasmobranchii; Galeomorphii; Galeoidea; Carcharhiniformes; unclassified Carcharhiniformes.	BARCODE.	UNKNOWN	UNKNOWN	UNKNOWN
GU805928	Carcharhiniformes sp. BOLD:AAA4345	ELASMOMED Consortium	19-JAN-2012	Italy: Sicily	Carcharhiniformes sp. BOLD:AAA4345 voucher S000303 cytochrome oxidase subunit 1 (COI) gene, partial cds; mitochondrial.	UNKNOWN	UNKNOWN	816500	Unpublished	UNKNOWN	UNKNOWN	629	COI|COI|cytochrome oxidase subunit 1	UNKNOWN	mitochondrion Carcharhiniformes sp. BOLD:AAA4345	Eukaryota; Metazoa; Chordata; Craniata; Vertebrata; Chondrichthyes; Elasmobranchii; Galeomorphii; Galeoidea; Carcharhiniformes; unclassified Carcharhiniformes.	.	UNKNOWN	UNKNOWN	UNKNOWN
HQ603884	Scyliorhinus canicula	Zambounis,A.G., Ekonomou,G., Megalofonou,P., Batzakas,G.,	25-JUL-2016	UNKNOWN	Scyliorhinus canicula isolate 2 cytochrome c oxidase subunit I (COI) gene, partial cds; mitochondrial.	UNKNOWN	UNKNOWN	7830	Unpublished	UNKNOWN	UNKNOWN	1149	COI|COI|cytochrome c oxidase subunit I	UNKNOWN	mitochondrion Scyliorhinus canicula (smaller spotted catshark)	Eukaryota; Metazoa; Chordata; Craniata; Vertebrata; Chondrichthyes; Elasmobranchii; Galeomorphii; Galeoidea; Carcharhiniformes; Scyliorhinidae; Scyliorhinus.	.	UNKNOWN	UNKNOWN	2
HQ603888	Squalus acanthias	Zambounis,A.G., Ekonomou,G., Megalofonou,P., Batzakas,G.,	25-JUL-2016	UNKNOWN	Squalus acanthias isolate 6 cytochrome c oxidase subunit I (COI) gene, partial cds; mitochondrial.	UNKNOWN	UNKNOWN	7797	Unpublished	UNKNOWN	UNKNOWN	1161	COI|COI|cytochrome c oxidase subunit I	UNKNOWN	mitochondrion Squalus acanthias (spiny dogfish)	Eukaryota; Metazoa; Chordata; Craniata; Vertebrata; Chondrichthyes; Elasmobranchii; Squalomorphii; Squaliformes; Squalidae; Squalus.	.	UNKNOWN	UNKNOWN	6
HQ603892	Squalus acanthias	Zambounis,A.G., Ekonomou,G., Megalofonou,P., Batzakas,G.,	25-JUL-2016	UNKNOWN	Squalus acanthias isolate 10 cytochrome c oxidase subunit I (COI) gene, partial cds; mitochondrial.	UNKNOWN	UNKNOWN	7797	Unpublished	UNKNOWN	UNKNOWN	1161	COI|COI|cytochrome c oxidase subunit I	UNKNOWN	mitochondrion Squalus acanthias (spiny dogfish)	Eukaryota; Metazoa; Chordata; Craniata; Vertebrata; Chondrichthyes; Elasmobranchii; Squalomorphii; Squaliformes; Squalidae; Squalus.	.	UNKNOWN	UNKNOWN	10
HQ603893	Squalus acanthias	Zambounis,A.G., Ekonomou,G., Megalofonou,P., Batzakas,G.,	25-JUL-2016	UNKNOWN	Squalus acanthias isolate 11 cytochrome c oxidase subunit I (COI) gene, partial cds; mitochondrial.	UNKNOWN	UNKNOWN	7797	Unpublished	UNKNOWN	UNKNOWN	1161	COI|COI|cytochrome c oxidase subunit I	UNKNOWN	mitochondrion Squalus acanthias (spiny dogfish)	Eukaryota; Metazoa; Chordata; Craniata; Vertebrata; Chondrichthyes; Elasmobranchii; Squalomorphii; Squaliformes; Squalidae; Squalus.	.	UNKNOWN	UNKNOWN	11
HQ603896	Squalus blainville	Zambounis,A.G., Ekonomou,G., Megalofonou,P., Batzakas,G.,	25-JUL-2016	UNKNOWN	Squalus blainville isolate 14 cytochrome c oxidase subunit I (COI) gene, partial cds; mitochondrial.	UNKNOWN	UNKNOWN	934694	Unpublished	UNKNOWN	UNKNOWN	1149	COI|COI|cytochrome c oxidase subunit I	UNKNOWN	mitochondrion Squalus blainville (longnose spurdog)	Eukaryota; Metazoa; Chordata; Craniata; Vertebrata; Chondrichthyes; Elasmobranchii; Squalomorphii; Squaliformes; Squalidae; Squalus.	.	UNKNOWN	UNKNOWN	14
HQ946204	Squaliformes sp. BOLD:AAA1547	ELASMOMED Consortium	19-JAN-2012	Italy	Squaliformes sp. BOLD:AAA1547 voucher S000049 cytochrome oxidase subunit 1 (COI) gene, partial cds; mitochondrial.	UNKNOWN	UNKNOWN	797356	Unpublished	UNKNOWN	45.166 N 13.159 E	652	COI|COI|cytochrome oxidase subunit 1	UNKNOWN	mitochondrion Squaliformes sp. BOLD:AAA1547	Eukaryota; Metazoa; Chordata; Craniata; Vertebrata; Chondrichthyes; Elasmobranchii; Squalimorphii; Squaliformes; unclassified Squaliformes.	BARCODE.	UNKNOWN	UNKNOWN	UNKNOWN
JF493916	Mustelus mustelus	Steinke,D., Zemlak,T.S., Connell,A.D., Heemstra,P.C. and	25-JUL-2016	South Africa: Agulhas Bank	Mustelus mustelus voucher Smith 9.27 #3 cytochrome oxidase subunit 1 (COI) gene, partial cds; mitochondrial.	UNKNOWN	UNKNOWN	112230	Unpublished	UNKNOWN	36.00 S 21.00 E	624	COI|COI|cytochrome oxidase subunit 1	UNKNOWN	mitochondrion Mustelus mustelus (smooth-hound)	Eukaryota; Metazoa; Chordata; Craniata; Vertebrata; Chondrichthyes; Elasmobranchii; Galeomorphii; Galeoidea; Carcharhiniformes; Triakidae; Mustelus.	BARCODE.	UNKNOWN	UNKNOWN	UNKNOWN
JF493917	Mustelus mustelus	Steinke,D., Zemlak,T.S., Connell,A.D., Heemstra,P.C. and	25-JUL-2016	South Africa: Agulhas Bank	Mustelus mustelus voucher Smith 9.27 #4 cytochrome oxidase subunit 1 (COI) gene, partial cds; mitochondrial.	UNKNOWN	UNKNOWN	112230	Unpublished	UNKNOWN	36.00 S 21.00 E	648	COI|COI|cytochrome oxidase subunit 1	UNKNOWN	mitochondrion Mustelus mustelus (smooth-hound)	Eukaryota; Metazoa; Chordata; Craniata; Vertebrata; Chondrichthyes; Elasmobranchii; Galeomorphii; Galeoidea; Carcharhiniformes; Triakidae; Mustelus.	BARCODE.	UNKNOWN	UNKNOWN	UNKNOWN
JF493918	Mustelus mustelus	Steinke,D., Zemlak,T.S., Connell,A.D., Heemstra,P.C. and	25-JUL-2016	South Africa: Agulhas Bank	Mustelus mustelus voucher Smith 9.27 #5 cytochrome oxidase subunit 1 (COI) gene, partial cds; mitochondrial.	UNKNOWN	UNKNOWN	112230	Unpublished	UNKNOWN	36.00 S 21.00 E	648	COI|COI|cytochrome oxidase subunit 1	UNKNOWN	mitochondrion Mustelus mustelus (smooth-hound)	Eukaryota; Metazoa; Chordata; Craniata; Vertebrata; Chondrichthyes; Elasmobranchii; Galeomorphii; Galeoidea; Carcharhiniformes; Triakidae; Mustelus.	BARCODE.	UNKNOWN	UNKNOWN	UNKNOWN
JF493919	Mustelus mustelus	Steinke,D., Zemlak,T.S., Connell,A.D., Heemstra,P.C. and	25-JUL-2016	South Africa: Agulhas Bank	Mustelus mustelus voucher Smith 9.27 #2 cytochrome oxidase subunit 1 (COI) gene, partial cds; mitochondrial.	UNKNOWN	UNKNOWN	112230	Unpublished	UNKNOWN	36.00 S 21.00 E	635	COI|COI|cytochrome oxidase subunit 1	UNKNOWN	mitochondrion Mustelus mustelus (smooth-hound)	Eukaryota; Metazoa; Chordata; Craniata; Vertebrata; Chondrichthyes; Elasmobranchii; Galeomorphii; Galeoidea; Carcharhiniformes; Triakidae; Mustelus.	BARCODE.	UNKNOWN	UNKNOWN	UNKNOWN
JF493920	Mustelus mustelus	Steinke,D., Zemlak,T.S., Connell,A.D., Heemstra,P.C. and	25-JUL-2016	South Africa: Agulhas Bank	Mustelus mustelus voucher Smith 9.27 #1 cytochrome oxidase subunit 1 (COI) gene, partial cds; mitochondrial.	UNKNOWN	UNKNOWN	112230	Unpublished	UNKNOWN	36.00 S 21.00 E	648	COI|COI|cytochrome oxidase subunit 1	UNKNOWN	mitochondrion Mustelus mustelus (smooth-hound)	Eukaryota; Metazoa; Chordata; Craniata; Vertebrata; Chondrichthyes; Elasmobranchii; Galeomorphii; Galeoidea; Carcharhiniformes; Triakidae; Mustelus.	BARCODE.	UNKNOWN	UNKNOWN	UNKNOWN
JF494583	Squalus blainville	Steinke,D., Zemlak,T.S., Connell,A.D., Heemstra,P.C. and	25-JUL-2016	South Africa: Agulhas Bank	Squalus blainville voucher Smith 5.26 #3 cytochrome oxidase subunit 1 (COI) gene, partial cds; mitochondrial.	UNKNOWN	UNKNOWN	934694	Unpublished	UNKNOWN	36.00 S 21.00 E	644	COI|COI|cytochrome oxidase subunit 1	UNKNOWN	mitochondrion Squalus blainville (longnose spurdog)	Eukaryota; Metazoa; Chordata; Craniata; Vertebrata; Chondrichthyes; Elasmobranchii; Squalomorphii; Squaliformes; Squalidae; Squalus.	BARCODE.	UNKNOWN	UNKNOWN	UNKNOWN
JF494584	Squalus blainville	Steinke,D., Zemlak,T.S., Connell,A.D., Heemstra,P.C. and	25-JUL-2016	South Africa: Agulhas Bank	Squalus blainville voucher Smith 5.26 #2 cytochrome oxidase subunit 1 (COI) gene, partial cds; mitochondrial.	UNKNOWN	UNKNOWN	934694	Unpublished	UNKNOWN	36.00 S 21.00 E	648	COI|COI|cytochrome oxidase subunit 1	UNKNOWN	mitochondrion Squalus blainville (longnose spurdog)	Eukaryota; Metazoa; Chordata; Craniata; Vertebrata; Chondrichthyes; Elasmobranchii; Squalomorphii; Squaliformes; Squalidae; Squalus.	BARCODE.	UNKNOWN	UNKNOWN	UNKNOWN
JF494585	Squalus blainville	Steinke,D., Zemlak,T.S., Connell,A.D., Heemstra,P.C. and	25-JUL-2016	South Africa: Agulhas Bank	Squalus blainville voucher Smith 5.26 #4 cytochrome oxidase subunit 1 (COI) gene, partial cds; mitochondrial.	UNKNOWN	UNKNOWN	934694	Unpublished	UNKNOWN	36.00 S 21.00 E	648	COI|COI|cytochrome oxidase subunit 1	UNKNOWN	mitochondrion Squalus blainville (longnose spurdog)	Eukaryota; Metazoa; Chordata; Craniata; Vertebrata; Chondrichthyes; Elasmobranchii; Squalomorphii; Squaliformes; Squalidae; Squalus.	BARCODE.	UNKNOWN	UNKNOWN	UNKNOWN
JF494586	Squalus brevirostris	Steinke,D., Zemlak,T.S., Connell,A.D., Heemstra,P.C. and	25-JUL-2016	South Africa: Tugela Deep	Squalus brevirostris voucher ACD07_5.26 #6 cytochrome oxidase subunit 1 (COI) gene, partial cds; mitochondrial.	UNKNOWN	UNKNOWN	436290	Unpublished	UNKNOWN	29.7081 S 31.6178 E	648	COI|COI|cytochrome oxidase subunit 1	UNKNOWN	mitochondrion Squalus brevirostris	Eukaryota; Metazoa; Chordata; Craniata; Vertebrata; Chondrichthyes; Elasmobranchii; Squalomorphii; Squaliformes; Squalidae; Squalus.	BARCODE.	UNKNOWN	UNKNOWN	UNKNOWN
JF494593	Squalus sp. BOLD:AAA1550	Steinke,D., Zemlak,T.S., Connell,A.D., Heemstra,P.C. and	25-JUL-2016	South Africa: Agulhas Bank	Squalus sp. BOLD:AAA1550 voucher Smith 5.26 #1 cytochrome oxidase subunit 1 (COI) gene, partial cds; mitochondrial.	UNKNOWN	UNKNOWN	1004037	Unpublished	UNKNOWN	36.00 S 21.00 E	637	COI|COI|cytochrome oxidase subunit 1	UNKNOWN	mitochondrion Squalus sp. BOLD:AAA1550	Eukaryota; Metazoa; Chordata; Craniata; Vertebrata; Chondrichthyes; Elasmobranchii; Squalomorphii; Squaliformes; Squalidae; Squalus; unclassified Squalus.	BARCODE.	UNKNOWN	UNKNOWN	UNKNOWN
JN641208	Mustelus mustelus	Moftah,M., Abdel Aziz,S.H., Elramah,S. and Favereaux,A.	25-JUL-2016	Egypt: Abu Qir fishing center, Alexandria city	Mustelus mustelus voucher SE16-4 cytochrome oxidase subunit 1 (COI) gene, partial cds; mitochondrial.	UNKNOWN	UNKNOWN	112230	PLoS ONE 6 (11), E27001 (2011)	UNKNOWN	UNKNOWN	656	COI|COI|cytochrome oxidase subunit 1	UNKNOWN	mitochondrion Mustelus mustelus (smooth-hound)	Eukaryota; Metazoa; Chordata; Craniata; Vertebrata; Chondrichthyes; Elasmobranchii; Galeomorphii; Galeoidea; Carcharhiniformes; Triakidae; Mustelus.	.	UNKNOWN	UNKNOWN	UNKNOWN
JN641209	Mustelus mustelus	Moftah,M., Abdel Aziz,S.H., Elramah,S. and Favereaux,A.	25-JUL-2016	Egypt: Abu Qir fishing center, Alexandria city	Mustelus mustelus voucher SE14-3 cytochrome oxidase subunit 1 (COI) gene, partial cds; mitochondrial.	UNKNOWN	UNKNOWN	112230	PLoS ONE 6 (11), E27001 (2011)	UNKNOWN	UNKNOWN	669	COI|COI|cytochrome oxidase subunit 1	UNKNOWN	mitochondrion Mustelus mustelus (smooth-hound)	Eukaryota; Metazoa; Chordata; Craniata; Vertebrata; Chondrichthyes; Elasmobranchii; Galeomorphii; Galeoidea; Carcharhiniformes; Triakidae; Mustelus.	.	UNKNOWN	UNKNOWN	UNKNOWN
JN641210	Mustelus mustelus	Moftah,M., Abdel Aziz,S.H., Elramah,S. and Favereaux,A.	25-JUL-2016	Egypt: Alexandria city	Mustelus mustelus voucher SE13-4 cytochrome oxidase subunit 1 (COI) gene, partial cds; mitochondrial.	UNKNOWN	UNKNOWN	112230	PLoS ONE 6 (11), E27001 (2011)	UNKNOWN	UNKNOWN	664	COI|COI|cytochrome oxidase subunit 1	UNKNOWN	mitochondrion Mustelus mustelus (smooth-hound)	Eukaryota; Metazoa; Chordata; Craniata; Vertebrata; Chondrichthyes; Elasmobranchii; Galeomorphii; Galeoidea; Carcharhiniformes; Triakidae; Mustelus.	.	UNKNOWN	UNKNOWN	UNKNOWN
JN641211	Mustelus mustelus	Moftah,M., Abdel Aziz,S.H., Elramah,S. and Favereaux,A.	25-JUL-2016	Egypt: Alexandria city	Mustelus mustelus voucher SE10-3 cytochrome oxidase subunit 1 (COI) gene, partial cds; mitochondrial.	UNKNOWN	UNKNOWN	112230	PLoS ONE 6 (11), E27001 (2011)	UNKNOWN	UNKNOWN	681	COI|COI|cytochrome oxidase subunit 1	UNKNOWN	mitochondrion Mustelus mustelus (smooth-hound)	Eukaryota; Metazoa; Chordata; Craniata; Vertebrata; Chondrichthyes; Elasmobranchii; Galeomorphii; Galeoidea; Carcharhiniformes; Triakidae; Mustelus.	.	UNKNOWN	UNKNOWN	UNKNOWN
JN641212	Mustelus mustelus	Moftah,M., Abdel Aziz,S.H., Elramah,S. and Favereaux,A.	25-JUL-2016	Egypt: Alexandria city	Mustelus mustelus voucher SE5-4 cytochrome oxidase subunit 1 (COI) gene, partial cds; mitochondrial.	UNKNOWN	UNKNOWN	112230	PLoS ONE 6 (11), E27001 (2011)	UNKNOWN	UNKNOWN	666	COI|COI|cytochrome oxidase subunit 1	UNKNOWN	mitochondrion Mustelus mustelus (smooth-hound)	Eukaryota; Metazoa; Chordata; Craniata; Vertebrata; Chondrichthyes; Elasmobranchii; Galeomorphii; Galeoidea; Carcharhiniformes; Triakidae; Mustelus.	.	UNKNOWN	UNKNOWN	UNKNOWN
JN641213	Mustelus mustelus	Moftah,M., Abdel Aziz,S.H., Elramah,S. and Favereaux,A.	25-JUL-2016	Egypt: Alexandria city	Mustelus mustelus voucher SE3-4 cytochrome oxidase subunit 1 (COI) gene, partial cds; mitochondrial.	UNKNOWN	UNKNOWN	112230	PLoS ONE 6 (11), E27001 (2011)	UNKNOWN	UNKNOWN	672	COI|COI|cytochrome oxidase subunit 1	UNKNOWN	mitochondrion Mustelus mustelus (smooth-hound)	Eukaryota; Metazoa; Chordata; Craniata; Vertebrata; Chondrichthyes; Elasmobranchii; Galeomorphii; Galeoidea; Carcharhiniformes; Triakidae; Mustelus.	.	UNKNOWN	UNKNOWN	UNKNOWN
JN641214	Mustelus mustelus	Moftah,M., Abdel Aziz,S.H., Elramah,S. and Favereaux,A.	25-JUL-2016	Egypt: Alexandria city	Mustelus mustelus voucher SE2-4 cytochrome oxidase subunit 1 (COI) gene, partial cds; mitochondrial.	UNKNOWN	UNKNOWN	112230	PLoS ONE 6 (11), E27001 (2011)	UNKNOWN	UNKNOWN	679	COI|COI|cytochrome oxidase subunit 1	UNKNOWN	mitochondrion Mustelus mustelus (smooth-hound)	Eukaryota; Metazoa; Chordata; Craniata; Vertebrata; Chondrichthyes; Elasmobranchii; Galeomorphii; Galeoidea; Carcharhiniformes; Triakidae; Mustelus.	.	UNKNOWN	UNKNOWN	UNKNOWN
JN641215	Mustelus mustelus	Moftah,M., Abdel Aziz,S.H., Elramah,S. and Favereaux,A.	25-JUL-2016	Egypt: Alexandria city	Mustelus mustelus voucher SE1-4 cytochrome oxidase subunit 1 (COI) gene, partial cds; mitochondrial.	UNKNOWN	UNKNOWN	112230	PLoS ONE 6 (11), E27001 (2011)	UNKNOWN	UNKNOWN	676	COI|COI|cytochrome oxidase subunit 1	UNKNOWN	mitochondrion Mustelus mustelus (smooth-hound)	Eukaryota; Metazoa; Chordata; Craniata; Vertebrata; Chondrichthyes; Elasmobranchii; Galeomorphii; Galeoidea; Carcharhiniformes; Triakidae; Mustelus.	.	UNKNOWN	UNKNOWN	UNKNOWN
JN641216	Mustelus punctulatus	Moftah,M., Abdel Aziz,S.H., Elramah,S. and Favereaux,A.	25-JUL-2016	Egypt: Alexandria city	Mustelus punctulatus voucher SE12-3 cytochrome oxidase subunit 1 (COI) gene, partial cds; mitochondrial.	UNKNOWN	UNKNOWN	112233	PLoS ONE 6 (11), E27001 (2011)	UNKNOWN	UNKNOWN	673	COI|COI|cytochrome oxidase subunit 1	UNKNOWN	mitochondrion Mustelus punctulatus (blackspotted smooth-hound)	Eukaryota; Metazoa; Chordata; Craniata; Vertebrata; Chondrichthyes; Elasmobranchii; Galeomorphii; Galeoidea; Carcharhiniformes; Triakidae; Mustelus.	.	UNKNOWN	UNKNOWN	UNKNOWN
JN641217	Mustelus punctulatus	Moftah,M., Abdel Aziz,S.H., Elramah,S. and Favereaux,A.	25-JUL-2016	Egypt: Alexandria city	Mustelus punctulatus voucher SE11-4 cytochrome oxidase subunit 1 (COI) gene, partial cds; mitochondrial.	UNKNOWN	UNKNOWN	112233	PLoS ONE 6 (11), E27001 (2011)	UNKNOWN	UNKNOWN	670	COI|COI|cytochrome oxidase subunit 1	UNKNOWN	mitochondrion Mustelus punctulatus (blackspotted smooth-hound)	Eukaryota; Metazoa; Chordata; Craniata; Vertebrata; Chondrichthyes; Elasmobranchii; Galeomorphii; Galeoidea; Carcharhiniformes; Triakidae; Mustelus.	.	UNKNOWN	UNKNOWN	UNKNOWN
JN641218	Mustelus punctulatus	Moftah,M., Abdel Aziz,S.H., Elramah,S. and Favereaux,A.	25-JUL-2016	Egypt: Alexandria city	Mustelus punctulatus voucher SE9-4 cytochrome oxidase subunit 1 (COI) gene, partial cds; mitochondrial.	UNKNOWN	UNKNOWN	112233	PLoS ONE 6 (11), E27001 (2011)	UNKNOWN	UNKNOWN	675	COI|COI|cytochrome oxidase subunit 1	UNKNOWN	mitochondrion Mustelus punctulatus (blackspotted smooth-hound)	Eukaryota; Metazoa; Chordata; Craniata; Vertebrata; Chondrichthyes; Elasmobranchii; Galeomorphii; Galeoidea; Carcharhiniformes; Triakidae; Mustelus.	.	UNKNOWN	UNKNOWN	UNKNOWN
JN641219	Mustelus punctulatus	Moftah,M., Abdel Aziz,S.H., Elramah,S. and Favereaux,A.	25-JUL-2016	Egypt: Alexandria city	Mustelus punctulatus voucher SE8-3 cytochrome oxidase subunit 1 (COI) gene, partial cds; mitochondrial.	UNKNOWN	UNKNOWN	112233	PLoS ONE 6 (11), E27001 (2011)	UNKNOWN	UNKNOWN	677	COI|COI|cytochrome oxidase subunit 1	UNKNOWN	mitochondrion Mustelus punctulatus (blackspotted smooth-hound)	Eukaryota; Metazoa; Chordata; Craniata; Vertebrata; Chondrichthyes; Elasmobranchii; Galeomorphii; Galeoidea; Carcharhiniformes; Triakidae; Mustelus.	.	UNKNOWN	UNKNOWN	UNKNOWN
JN641220	Mustelus punctulatus	Moftah,M., Abdel Aziz,S.H., Elramah,S. and Favereaux,A.	25-JUL-2016	Egypt: Alexandria city	Mustelus punctulatus voucher SE7-4 cytochrome oxidase subunit 1 (COI) gene, partial cds; mitochondrial.	UNKNOWN	UNKNOWN	112233	PLoS ONE 6 (11), E27001 (2011)	UNKNOWN	UNKNOWN	678	COI|COI|cytochrome oxidase subunit 1	UNKNOWN	mitochondrion Mustelus punctulatus (blackspotted smooth-hound)	Eukaryota; Metazoa; Chordata; Craniata; Vertebrata; Chondrichthyes; Elasmobranchii; Galeomorphii; Galeoidea; Carcharhiniformes; Triakidae; Mustelus.	.	UNKNOWN	UNKNOWN	UNKNOWN
JN641221	Mustelus punctulatus	Moftah,M., Abdel Aziz,S.H., Elramah,S. and Favereaux,A.	25-JUL-2016	Egypt: Alexandria city	Mustelus punctulatus voucher SE6-3 cytochrome oxidase subunit 1 (COI) gene, partial cds; mitochondrial.	UNKNOWN	UNKNOWN	112233	PLoS ONE 6 (11), E27001 (2011)	UNKNOWN	UNKNOWN	665	COI|COI|cytochrome oxidase subunit 1	UNKNOWN	mitochondrion Mustelus punctulatus (blackspotted smooth-hound)	Eukaryota; Metazoa; Chordata; Craniata; Vertebrata; Chondrichthyes; Elasmobranchii; Galeomorphii; Galeoidea; Carcharhiniformes; Triakidae; Mustelus.	.	UNKNOWN	UNKNOWN	UNKNOWN
JN641222	Scyliorhinus canicula	Moftah,M., Abdel Aziz,S.H., Elramah,S. and Favereaux,A.	25-JUL-2016	Egypt: Abu Qir fishing center, Alexandria city	Scyliorhinus canicula voucher SE51-4 cytochrome oxidase subunit 1 (COI) gene, partial cds; mitochondrial.	UNKNOWN	UNKNOWN	7830	PLoS ONE 6 (11), E27001 (2011)	UNKNOWN	UNKNOWN	665	COI|COI|cytochrome oxidase subunit 1	UNKNOWN	mitochondrion Scyliorhinus canicula (smaller spotted catshark)	Eukaryota; Metazoa; Chordata; Craniata; Vertebrata; Chondrichthyes; Elasmobranchii; Galeomorphii; Galeoidea; Carcharhiniformes; Scyliorhinidae; Scyliorhinus.	.	UNKNOWN	UNKNOWN	UNKNOWN
JN641223	Scyliorhinus canicula	Moftah,M., Abdel Aziz,S.H., Elramah,S. and Favereaux,A.	25-JUL-2016	Egypt: Abu Qir fishing center, Alexandria city	Scyliorhinus canicula voucher SE50-3 cytochrome oxidase subunit 1 (COI) gene, partial cds; mitochondrial.	UNKNOWN	UNKNOWN	7830	PLoS ONE 6 (11), E27001 (2011)	UNKNOWN	UNKNOWN	676	COI|COI|cytochrome oxidase subunit 1	UNKNOWN	mitochondrion Scyliorhinus canicula (smaller spotted catshark)	Eukaryota; Metazoa; Chordata; Craniata; Vertebrata; Chondrichthyes; Elasmobranchii; Galeomorphii; Galeoidea; Carcharhiniformes; Scyliorhinidae; Scyliorhinus.	.	UNKNOWN	UNKNOWN	UNKNOWN
JN641224	Scyliorhinus canicula	Moftah,M., Abdel Aziz,S.H., Elramah,S. and Favereaux,A.	25-JUL-2016	Egypt: Abu Qir fishing center, Alexandria city	Scyliorhinus canicula voucher SE49-4 cytochrome oxidase subunit 1 (COI) gene, partial cds; mitochondrial.	UNKNOWN	UNKNOWN	7830	PLoS ONE 6 (11), E27001 (2011)	UNKNOWN	UNKNOWN	681	COI|COI|cytochrome oxidase subunit 1	UNKNOWN	mitochondrion Scyliorhinus canicula (smaller spotted catshark)	Eukaryota; Metazoa; Chordata; Craniata; Vertebrata; Chondrichthyes; Elasmobranchii; Galeomorphii; Galeoidea; Carcharhiniformes; Scyliorhinidae; Scyliorhinus.	.	UNKNOWN	UNKNOWN	UNKNOWN
JN641225	Scyliorhinus canicula	Moftah,M., Abdel Aziz,S.H., Elramah,S. and Favereaux,A.	25-JUL-2016	Egypt: Abu Qir fishing center, Alexandria city	Scyliorhinus canicula voucher SE48-4 cytochrome oxidase subunit 1 (COI) gene, partial cds; mitochondrial.	UNKNOWN	UNKNOWN	7830	PLoS ONE 6 (11), E27001 (2011)	UNKNOWN	UNKNOWN	668	COI|COI|cytochrome oxidase subunit 1	UNKNOWN	mitochondrion Scyliorhinus canicula (smaller spotted catshark)	Eukaryota; Metazoa; Chordata; Craniata; Vertebrata; Chondrichthyes; Elasmobranchii; Galeomorphii; Galeoidea; Carcharhiniformes; Scyliorhinidae; Scyliorhinus.	.	UNKNOWN	UNKNOWN	UNKNOWN
JN641226	Scyliorhinus canicula	Moftah,M., Abdel Aziz,S.H., Elramah,S. and Favereaux,A.	25-JUL-2016	Egypt: Abu Qir fishing center, Alexandria city	Scyliorhinus canicula voucher SE47-2 cytochrome oxidase subunit 1 (COI) gene, partial cds; mitochondrial.	UNKNOWN	UNKNOWN	7830	PLoS ONE 6 (11), E27001 (2011)	UNKNOWN	UNKNOWN	681	COI|COI|cytochrome oxidase subunit 1	UNKNOWN	mitochondrion Scyliorhinus canicula (smaller spotted catshark)	Eukaryota; Metazoa; Chordata; Craniata; Vertebrata; Chondrichthyes; Elasmobranchii; Galeomorphii; Galeoidea; Carcharhiniformes; Scyliorhinidae; Scyliorhinus.	.	UNKNOWN	UNKNOWN	UNKNOWN
JN641227	Scyliorhinus canicula	Moftah,M., Abdel Aziz,S.H., Elramah,S. and Favereaux,A.	25-JUL-2016	Egypt: Abu Qir fishing center, Alexandria city	Scyliorhinus canicula voucher SE46-2 cytochrome oxidase subunit 1 (COI) gene, partial cds; mitochondrial.	UNKNOWN	UNKNOWN	7830	PLoS ONE 6 (11), E27001 (2011)	UNKNOWN	UNKNOWN	669	COI|COI|cytochrome oxidase subunit 1	UNKNOWN	mitochondrion Scyliorhinus canicula (smaller spotted catshark)	Eukaryota; Metazoa; Chordata; Craniata; Vertebrata; Chondrichthyes; Elasmobranchii; Galeomorphii; Galeoidea; Carcharhiniformes; Scyliorhinidae; Scyliorhinus.	.	UNKNOWN	UNKNOWN	UNKNOWN
JN641228	Scyliorhinus canicula	Moftah,M., Abdel Aziz,S.H., Elramah,S. and Favereaux,A.	25-JUL-2016	Egypt: Abu Qir fishing center, Alexandria city	Scyliorhinus canicula voucher SE45-3 cytochrome oxidase subunit 1 (COI) gene, partial cds; mitochondrial.	UNKNOWN	UNKNOWN	7830	PLoS ONE 6 (11), E27001 (2011)	UNKNOWN	UNKNOWN	632	COI|COI|cytochrome oxidase subunit 1	UNKNOWN	mitochondrion Scyliorhinus canicula (smaller spotted catshark)	Eukaryota; Metazoa; Chordata; Craniata; Vertebrata; Chondrichthyes; Elasmobranchii; Galeomorphii; Galeoidea; Carcharhiniformes; Scyliorhinidae; Scyliorhinus.	.	UNKNOWN	UNKNOWN	UNKNOWN
JN641229	Scyliorhinus canicula	Moftah,M., Abdel Aziz,S.H., Elramah,S. and Favereaux,A.	25-JUL-2016	Egypt: Abu Qir fishing center, Alexandria city	Scyliorhinus canicula voucher SE44-3 cytochrome oxidase subunit 1 (COI) gene, partial cds; mitochondrial.	UNKNOWN	UNKNOWN	7830	PLoS ONE 6 (11), E27001 (2011)	UNKNOWN	UNKNOWN	679	COI|COI|cytochrome oxidase subunit 1	UNKNOWN	mitochondrion Scyliorhinus canicula (smaller spotted catshark)	Eukaryota; Metazoa; Chordata; Craniata; Vertebrata; Chondrichthyes; Elasmobranchii; Galeomorphii; Galeoidea; Carcharhiniformes; Scyliorhinidae; Scyliorhinus.	.	UNKNOWN	UNKNOWN	UNKNOWN
JN641230	Scyliorhinus canicula	Moftah,M., Abdel Aziz,S.H., Elramah,S. and Favereaux,A.	25-JUL-2016	Egypt: Abu Qir fishing center, Alexandria city	Scyliorhinus canicula voucher SE43-4 cytochrome oxidase subunit 1 (COI) gene, partial cds; mitochondrial.	UNKNOWN	UNKNOWN	7830	PLoS ONE 6 (11), E27001 (2011)	UNKNOWN	UNKNOWN	664	COI|COI|cytochrome oxidase subunit 1	UNKNOWN	mitochondrion Scyliorhinus canicula (smaller spotted catshark)	Eukaryota; Metazoa; Chordata; Craniata; Vertebrata; Chondrichthyes; Elasmobranchii; Galeomorphii; Galeoidea; Carcharhiniformes; Scyliorhinidae; Scyliorhinus.	.	UNKNOWN	UNKNOWN	UNKNOWN
JN641231	Scyliorhinus canicula	Moftah,M., Abdel Aziz,S.H., Elramah,S. and Favereaux,A.	25-JUL-2016	Egypt: Abu Qir fishing center, Alexandria city	Scyliorhinus canicula voucher SE42-2 cytochrome oxidase subunit 1 (COI) gene, partial cds; mitochondrial.	UNKNOWN	UNKNOWN	7830	PLoS ONE 6 (11), E27001 (2011)	UNKNOWN	UNKNOWN	632	COI|COI|cytochrome oxidase subunit 1	UNKNOWN	mitochondrion Scyliorhinus canicula (smaller spotted catshark)	Eukaryota; Metazoa; Chordata; Craniata; Vertebrata; Chondrichthyes; Elasmobranchii; Galeomorphii; Galeoidea; Carcharhiniformes; Scyliorhinidae; Scyliorhinus.	.	UNKNOWN	UNKNOWN	UNKNOWN
JN641232	Scyliorhinus canicula	Moftah,M., Abdel Aziz,S.H., Elramah,S. and Favereaux,A.	25-JUL-2016	Egypt: Abu Qir fishing center, Alexandria city	Scyliorhinus canicula voucher SE41-3 cytochrome oxidase subunit 1 (COI) gene, partial cds; mitochondrial.	UNKNOWN	UNKNOWN	7830	PLoS ONE 6 (11), E27001 (2011)	UNKNOWN	UNKNOWN	681	COI|COI|cytochrome oxidase subunit 1	UNKNOWN	mitochondrion Scyliorhinus canicula (smaller spotted catshark)	Eukaryota; Metazoa; Chordata; Craniata; Vertebrata; Chondrichthyes; Elasmobranchii; Galeomorphii; Galeoidea; Carcharhiniformes; Scyliorhinidae; Scyliorhinus.	.	UNKNOWN	UNKNOWN	UNKNOWN
JN641233	Scyliorhinus canicula	Moftah,M., Abdel Aziz,S.H., Elramah,S. and Favereaux,A.	25-JUL-2016	Egypt: Abu Qir fishing center, Alexandria city	Scyliorhinus canicula voucher SE40-3 cytochrome oxidase subunit 1 (COI) gene, partial cds; mitochondrial.	UNKNOWN	UNKNOWN	7830	PLoS ONE 6 (11), E27001 (2011)	UNKNOWN	UNKNOWN	680	COI|COI|cytochrome oxidase subunit 1	UNKNOWN	mitochondrion Scyliorhinus canicula (smaller spotted catshark)	Eukaryota; Metazoa; Chordata; Craniata; Vertebrata; Chondrichthyes; Elasmobranchii; Galeomorphii; Galeoidea; Carcharhiniformes; Scyliorhinidae; Scyliorhinus.	.	UNKNOWN	UNKNOWN	UNKNOWN
JN641234	Scyliorhinus canicula	Moftah,M., Abdel Aziz,S.H., Elramah,S. and Favereaux,A.	25-JUL-2016	Egypt: Alexandria city	Scyliorhinus canicula voucher SE38-4 cytochrome oxidase subunit 1 (COI) gene, partial cds; mitochondrial.	UNKNOWN	UNKNOWN	7830	PLoS ONE 6 (11), E27001 (2011)	UNKNOWN	UNKNOWN	672	COI|COI|cytochrome oxidase subunit 1	UNKNOWN	mitochondrion Scyliorhinus canicula (smaller spotted catshark)	Eukaryota; Metazoa; Chordata; Craniata; Vertebrata; Chondrichthyes; Elasmobranchii; Galeomorphii; Galeoidea; Carcharhiniformes; Scyliorhinidae; Scyliorhinus.	.	UNKNOWN	UNKNOWN	UNKNOWN
JN641235	Scyliorhinus canicula	Moftah,M., Abdel Aziz,S.H., Elramah,S. and Favereaux,A.	25-JUL-2016	Egypt: Alexandria city	Scyliorhinus canicula voucher SE37-4 cytochrome oxidase subunit 1 (COI) gene, partial cds; mitochondrial.	UNKNOWN	UNKNOWN	7830	PLoS ONE 6 (11), E27001 (2011)	UNKNOWN	UNKNOWN	662	COI|COI|cytochrome oxidase subunit 1	UNKNOWN	mitochondrion Scyliorhinus canicula (smaller spotted catshark)	Eukaryota; Metazoa; Chordata; Craniata; Vertebrata; Chondrichthyes; Elasmobranchii; Galeomorphii; Galeoidea; Carcharhiniformes; Scyliorhinidae; Scyliorhinus.	.	UNKNOWN	UNKNOWN	UNKNOWN
JN641236	Scyliorhinus canicula	Moftah,M., Abdel Aziz,S.H., Elramah,S. and Favereaux,A.	25-JUL-2016	Egypt: Alexandria city	Scyliorhinus canicula voucher SE36-4 cytochrome oxidase subunit 1 (COI) gene, partial cds; mitochondrial.	UNKNOWN	UNKNOWN	7830	PLoS ONE 6 (11), E27001 (2011)	UNKNOWN	UNKNOWN	674	COI|COI|cytochrome oxidase subunit 1	UNKNOWN	mitochondrion Scyliorhinus canicula (smaller spotted catshark)	Eukaryota; Metazoa; Chordata; Craniata; Vertebrata; Chondrichthyes; Elasmobranchii; Galeomorphii; Galeoidea; Carcharhiniformes; Scyliorhinidae; Scyliorhinus.	.	UNKNOWN	UNKNOWN	UNKNOWN
JN641237	Scyliorhinus canicula	Moftah,M., Abdel Aziz,S.H., Elramah,S. and Favereaux,A.	25-JUL-2016	Egypt: Alexandria city	Scyliorhinus canicula voucher SE35-4 cytochrome oxidase subunit 1 (COI) gene, partial cds; mitochondrial.	UNKNOWN	UNKNOWN	7830	PLoS ONE 6 (11), E27001 (2011)	UNKNOWN	UNKNOWN	680	COI|COI|cytochrome oxidase subunit 1	UNKNOWN	mitochondrion Scyliorhinus canicula (smaller spotted catshark)	Eukaryota; Metazoa; Chordata; Craniata; Vertebrata; Chondrichthyes; Elasmobranchii; Galeomorphii; Galeoidea; Carcharhiniformes; Scyliorhinidae; Scyliorhinus.	.	UNKNOWN	UNKNOWN	UNKNOWN
JN641238	Scyliorhinus canicula	Moftah,M., Abdel Aziz,S.H., Elramah,S. and Favereaux,A.	25-JUL-2016	Egypt: Alexandria city	Scyliorhinus canicula voucher SE34-3 cytochrome oxidase subunit 1 (COI) gene, partial cds; mitochondrial.	UNKNOWN	UNKNOWN	7830	PLoS ONE 6 (11), E27001 (2011)	UNKNOWN	UNKNOWN	671	COI|COI|cytochrome oxidase subunit 1	UNKNOWN	mitochondrion Scyliorhinus canicula (smaller spotted catshark)	Eukaryota; Metazoa; Chordata; Craniata; Vertebrata; Chondrichthyes; Elasmobranchii; Galeomorphii; Galeoidea; Carcharhiniformes; Scyliorhinidae; Scyliorhinus.	.	UNKNOWN	UNKNOWN	UNKNOWN
JN641239	Scyliorhinus canicula	Moftah,M., Abdel Aziz,S.H., Elramah,S. and Favereaux,A.	25-JUL-2016	Egypt: Alexandria city	Scyliorhinus canicula voucher SE33-4 cytochrome oxidase subunit 1 (COI) gene, partial cds; mitochondrial.	UNKNOWN	UNKNOWN	7830	PLoS ONE 6 (11), E27001 (2011)	UNKNOWN	UNKNOWN	675	COI|COI|cytochrome oxidase subunit 1	UNKNOWN	mitochondrion Scyliorhinus canicula (smaller spotted catshark)	Eukaryota; Metazoa; Chordata; Craniata; Vertebrata; Chondrichthyes; Elasmobranchii; Galeomorphii; Galeoidea; Carcharhiniformes; Scyliorhinidae; Scyliorhinus.	.	UNKNOWN	UNKNOWN	UNKNOWN
JN641240	Scyliorhinus canicula	Moftah,M., Abdel Aziz,S.H., Elramah,S. and Favereaux,A.	25-JUL-2016	Egypt: Alexandria city	Scyliorhinus canicula voucher SE32-3 cytochrome oxidase subunit 1 (COI) gene, partial cds; mitochondrial.	UNKNOWN	UNKNOWN	7830	PLoS ONE 6 (11), E27001 (2011)	UNKNOWN	UNKNOWN	680	COI|COI|cytochrome oxidase subunit 1	UNKNOWN	mitochondrion Scyliorhinus canicula (smaller spotted catshark)	Eukaryota; Metazoa; Chordata; Craniata; Vertebrata; Chondrichthyes; Elasmobranchii; Galeomorphii; Galeoidea; Carcharhiniformes; Scyliorhinidae; Scyliorhinus.	.	UNKNOWN	UNKNOWN	UNKNOWN
JN641241	Scyliorhinus canicula	Moftah,M., Abdel Aziz,S.H., Elramah,S. and Favereaux,A.	25-JUL-2016	Egypt: Alexandria city	Scyliorhinus canicula voucher SE31-2 cytochrome oxidase subunit 1 (COI) gene, partial cds; mitochondrial.	UNKNOWN	UNKNOWN	7830	PLoS ONE 6 (11), E27001 (2011)	UNKNOWN	UNKNOWN	652	COI|COI|cytochrome oxidase subunit 1	UNKNOWN	mitochondrion Scyliorhinus canicula (smaller spotted catshark)	Eukaryota; Metazoa; Chordata; Craniata; Vertebrata; Chondrichthyes; Elasmobranchii; Galeomorphii; Galeoidea; Carcharhiniformes; Scyliorhinidae; Scyliorhinus.	.	UNKNOWN	UNKNOWN	UNKNOWN
JN641242	Scyliorhinus canicula	Moftah,M., Abdel Aziz,S.H., Elramah,S. and Favereaux,A.	25-JUL-2016	Egypt: Alexandria city	Scyliorhinus canicula voucher SE30-3 cytochrome oxidase subunit 1 (COI) gene, partial cds; mitochondrial.	UNKNOWN	UNKNOWN	7830	PLoS ONE 6 (11), E27001 (2011)	UNKNOWN	UNKNOWN	676	COI|COI|cytochrome oxidase subunit 1	UNKNOWN	mitochondrion Scyliorhinus canicula (smaller spotted catshark)	Eukaryota; Metazoa; Chordata; Craniata; Vertebrata; Chondrichthyes; Elasmobranchii; Galeomorphii; Galeoidea; Carcharhiniformes; Scyliorhinidae; Scyliorhinus.	.	UNKNOWN	UNKNOWN	UNKNOWN
JN641243	Scyliorhinus canicula	Moftah,M., Abdel Aziz,S.H., Elramah,S. and Favereaux,A.	25-JUL-2016	Egypt: Alexandria city	Scyliorhinus canicula voucher SE29-4 cytochrome oxidase subunit 1 (COI) gene, partial cds; mitochondrial.	UNKNOWN	UNKNOWN	7830	PLoS ONE 6 (11), E27001 (2011)	UNKNOWN	UNKNOWN	675	COI|COI|cytochrome oxidase subunit 1	UNKNOWN	mitochondrion Scyliorhinus canicula (smaller spotted catshark)	Eukaryota; Metazoa; Chordata; Craniata; Vertebrata; Chondrichthyes; Elasmobranchii; Galeomorphii; Galeoidea; Carcharhiniformes; Scyliorhinidae; Scyliorhinus.	.	UNKNOWN	UNKNOWN	UNKNOWN
JN641249	Squalus acanthias	Moftah,M., Abdel Aziz,S.H., Elramah,S. and Favereaux,A.	25-JUL-2016	Egypt: Alexandria city	Squalus acanthias voucher SE20-4 cytochrome oxidase subunit 1 (COI) gene, partial cds; mitochondrial.	UNKNOWN	UNKNOWN	7797	PLoS ONE 6 (11), E27001 (2011)	UNKNOWN	UNKNOWN	667	COI|COI|cytochrome oxidase subunit 1	UNKNOWN	mitochondrion Squalus acanthias (spiny dogfish)	Eukaryota; Metazoa; Chordata; Craniata; Vertebrata; Chondrichthyes; Elasmobranchii; Squalomorphii; Squaliformes; Squalidae; Squalus.	.	UNKNOWN	UNKNOWN	UNKNOWN
JN641250	Squalus acanthias	Moftah,M., Abdel Aziz,S.H., Elramah,S. and Favereaux,A.	25-JUL-2016	Egypt: Alexandria city	Squalus acanthias voucher SE19-4 cytochrome oxidase subunit 1 (COI) gene, partial cds; mitochondrial.	UNKNOWN	UNKNOWN	7797	PLoS ONE 6 (11), E27001 (2011)	UNKNOWN	UNKNOWN	666	COI|COI|cytochrome oxidase subunit 1	UNKNOWN	mitochondrion Squalus acanthias (spiny dogfish)	Eukaryota; Metazoa; Chordata; Craniata; Vertebrata; Chondrichthyes; Elasmobranchii; Squalomorphii; Squaliformes; Squalidae; Squalus.	.	UNKNOWN	UNKNOWN	UNKNOWN
JN641251	Squalus acanthias	Moftah,M., Abdel Aziz,S.H., Elramah,S. and Favereaux,A.	25-JUL-2016	Egypt: Abu Qir fishing center, Alexandria city	Squalus acanthias voucher SE18-4 cytochrome oxidase subunit 1 (COI) gene, partial cds; mitochondrial.	UNKNOWN	UNKNOWN	7797	PLoS ONE 6 (11), E27001 (2011)	UNKNOWN	UNKNOWN	666	COI|COI|cytochrome oxidase subunit 1	UNKNOWN	mitochondrion Squalus acanthias (spiny dogfish)	Eukaryota; Metazoa; Chordata; Craniata; Vertebrata; Chondrichthyes; Elasmobranchii; Squalomorphii; Squaliformes; Squalidae; Squalus.	.	UNKNOWN	UNKNOWN	UNKNOWN
JN641252	Squalus acanthias	Moftah,M., Abdel Aziz,S.H., Elramah,S. and Favereaux,A.	25-JUL-2016	Egypt: Abu Qir fishing center, Alexandria city	Squalus acanthias voucher SE17-4 cytochrome oxidase subunit 1 (COI) gene, partial cds; mitochondrial.	UNKNOWN	UNKNOWN	7797	PLoS ONE 6 (11), E27001 (2011)	UNKNOWN	UNKNOWN	674	COI|COI|cytochrome oxidase subunit 1	UNKNOWN	mitochondrion Squalus acanthias (spiny dogfish)	Eukaryota; Metazoa; Chordata; Craniata; Vertebrata; Chondrichthyes; Elasmobranchii; Squalomorphii; Squaliformes; Squalidae; Squalus.	.	UNKNOWN	UNKNOWN	UNKNOWN
JQ774729	Scyliorhinus canicula	Costa,F.O., Landi,M., Martins,R., Costa,M.H., Costa,M.E.,	02-JUL-2012	Portugal: Faro, Algarve, Sub-area IXa	Scyliorhinus canicula voucher FCFOPS014 cytochrome oxidase subunit 1 (COI) gene, partial cds; mitochondrial.	UNKNOWN	UNKNOWN	7830	PLoS ONE 7 (4), E35858 (2012)	UNKNOWN	UNKNOWN	652	COI|COI|cytochrome oxidase subunit 1	UNKNOWN	mitochondrion Scyliorhinus canicula (smaller spotted catshark)	Eukaryota; Metazoa; Chordata; Craniata; Vertebrata; Chondrichthyes; Elasmobranchii; Galeomorphii; Galeoidea; Carcharhiniformes; Scyliorhinidae; Scyliorhinus.	.	UNKNOWN	UNKNOWN	UNKNOWN
JQ774732	Scyliorhinus canicula	Costa,F.O., Landi,M., Martins,R., Costa,M.H., Costa,M.E.,	02-JUL-2012	Portugal: Faro, Algarve, Sub-area IXa	Scyliorhinus canicula voucher FCFOPS015 cytochrome oxidase subunit 1 (COI) gene, partial cds; mitochondrial.	UNKNOWN	UNKNOWN	7830	PLoS ONE 7 (4), E35858 (2012)	UNKNOWN	UNKNOWN	652	COI|COI|cytochrome oxidase subunit 1	UNKNOWN	mitochondrion Scyliorhinus canicula (smaller spotted catshark)	Eukaryota; Metazoa; Chordata; Craniata; Vertebrata; Chondrichthyes; Elasmobranchii; Galeomorphii; Galeoidea; Carcharhiniformes; Scyliorhinidae; Scyliorhinus.	.	UNKNOWN	UNKNOWN	UNKNOWN
JQ774912	Scyliorhinus canicula	Costa,F.O., Landi,M., Martins,R., Costa,M.H., Costa,M.E.,	02-JUL-2012	Portugal	Scyliorhinus canicula voucher FCFOP42-08 cytochrome oxidase subunit 1 (COI) gene, partial cds; mitochondrial.	UNKNOWN	UNKNOWN	7830	PLoS ONE 7 (4), E35858 (2012)	UNKNOWN	38.58 N 9.43 W	652	COI|COI|cytochrome oxidase subunit 1	UNKNOWN	mitochondrion Scyliorhinus canicula (smaller spotted catshark)	Eukaryota; Metazoa; Chordata; Craniata; Vertebrata; Chondrichthyes; Elasmobranchii; Galeomorphii; Galeoidea; Carcharhiniformes; Scyliorhinidae; Scyliorhinus.	.	UNKNOWN	UNKNOWN	UNKNOWN
JQ775119	Scyliorhinus canicula	Costa,F.O., Landi,M., Martins,R., Costa,M.H., Costa,M.E.,	02-JUL-2012	Portugal	Scyliorhinus canicula voucher FCFOPB064-11 cytochrome oxidase subunit 1 (COI) gene, partial cds; mitochondrial.	UNKNOWN	UNKNOWN	7830	PLoS ONE 7 (4), E35858 (2012)	UNKNOWN	40.18 N 9.59 W	636	COI|COI|cytochrome oxidase subunit 1	UNKNOWN	mitochondrion Scyliorhinus canicula (smaller spotted catshark)	Eukaryota; Metazoa; Chordata; Craniata; Vertebrata; Chondrichthyes; Elasmobranchii; Galeomorphii; Galeoidea; Carcharhiniformes; Scyliorhinidae; Scyliorhinus.	.	UNKNOWN	UNKNOWN	UNKNOWN
JQ775120	Scyliorhinus canicula	Costa,F.O., Landi,M., Martins,R., Costa,M.H., Costa,M.E.,	02-JUL-2012	Portugal	Scyliorhinus canicula voucher FCFOPB064-12 cytochrome oxidase subunit 1 (COI) gene, partial cds; mitochondrial.	UNKNOWN	UNKNOWN	7830	PLoS ONE 7 (4), E35858 (2012)	UNKNOWN	40.18 N 9.59 W	652	COI|COI|cytochrome oxidase subunit 1	UNKNOWN	mitochondrion Scyliorhinus canicula (smaller spotted catshark)	Eukaryota; Metazoa; Chordata; Craniata; Vertebrata; Chondrichthyes; Elasmobranchii; Galeomorphii; Galeoidea; Carcharhiniformes; Scyliorhinidae; Scyliorhinus.	.	UNKNOWN	UNKNOWN	UNKNOWN
JQ775121	Scyliorhinus canicula	Costa,F.O., Landi,M., Martins,R., Costa,M.H., Costa,M.E.,	02-JUL-2012	Portugal	Scyliorhinus canicula voucher FCFOPB064-13 cytochrome oxidase subunit 1 (COI) gene, partial cds; mitochondrial.	UNKNOWN	UNKNOWN	7830	PLoS ONE 7 (4), E35858 (2012)	UNKNOWN	40.18 N 9.59 W	652	COI|COI|cytochrome oxidase subunit 1	UNKNOWN	mitochondrion Scyliorhinus canicula (smaller spotted catshark)	Eukaryota; Metazoa; Chordata; Craniata; Vertebrata; Chondrichthyes; Elasmobranchii; Galeomorphii; Galeoidea; Carcharhiniformes; Scyliorhinidae; Scyliorhinus.	.	UNKNOWN	UNKNOWN	UNKNOWN
JQ775123	Scyliorhinus canicula	Costa,F.O., Landi,M., Martins,R., Costa,M.H., Costa,M.E.,	02-JUL-2012	Portugal	Scyliorhinus canicula voucher FCFOPB064-14 cytochrome oxidase subunit 1 (COI) gene, partial cds; mitochondrial.	UNKNOWN	UNKNOWN	7830	PLoS ONE 7 (4), E35858 (2012)	UNKNOWN	40.18 N 9.59 W	636	COI|COI|cytochrome oxidase subunit 1	UNKNOWN	mitochondrion Scyliorhinus canicula (smaller spotted catshark)	Eukaryota; Metazoa; Chordata; Craniata; Vertebrata; Chondrichthyes; Elasmobranchii; Galeomorphii; Galeoidea; Carcharhiniformes; Scyliorhinidae; Scyliorhinus.	.	UNKNOWN	UNKNOWN	UNKNOWN
KC015829	Prionace glauca	McCusker,M.R., Denti,D., Van Guelpen,L., Kenchington,E. and	2013-03-10	Canada: Nova Scotia	Prionace glauca voucher 05-617 cytochrome oxidase subunit 1 (COI) gene, partial cds; mitochondrial.	UNKNOWN	UNKNOWN	7815	Mol Ecol Resour 13 (2), 177-188 (2013)	UNKNOWN	UNKNOWN	652	COI|COI|cytochrome oxidase subunit 1	UNKNOWN	mitochondrion Prionace glauca (blue shark)	Eukaryota; Metazoa; Chordata; Craniata; Vertebrata; Chondrichthyes; Elasmobranchii; Galeomorphii; Galeoidea; Carcharhiniformes; Carcharhinidae; Prionace.	.	UNKNOWN	UNKNOWN	UNKNOWN
KC015830	Prionace glauca	McCusker,M.R., Denti,D., Van Guelpen,L., Kenchington,E. and	2013-03-10	Canada: Nova Scotia	Prionace glauca voucher 05-609-002a2 cytochrome oxidase subunit 1 (COI) gene, partial cds; mitochondrial.	UNKNOWN	UNKNOWN	7815	Mol Ecol Resour 13 (2), 177-188 (2013)	UNKNOWN	UNKNOWN	652	COI|COI|cytochrome oxidase subunit 1	UNKNOWN	mitochondrion Prionace glauca (blue shark)	Eukaryota; Metazoa; Chordata; Craniata; Vertebrata; Chondrichthyes; Elasmobranchii; Galeomorphii; Galeoidea; Carcharhiniformes; Carcharhinidae; Prionace.	.	UNKNOWN	UNKNOWN	UNKNOWN
KC015834	Prionace glauca	McCusker,M.R., Denti,D., Van Guelpen,L., Kenchington,E. and	2013-03-10	Canada: Nova Scotia	Prionace glauca voucher 05-605-002e1 cytochrome oxidase subunit 1 (COI) gene, partial cds; mitochondrial.	UNKNOWN	UNKNOWN	7815	Mol Ecol Resour 13 (2), 177-188 (2013)	UNKNOWN	44.336 N 63.428 W	652	COI|COI|cytochrome oxidase subunit 1	UNKNOWN	mitochondrion Prionace glauca (blue shark)	Eukaryota; Metazoa; Chordata; Craniata; Vertebrata; Chondrichthyes; Elasmobranchii; Galeomorphii; Galeoidea; Carcharhiniformes; Carcharhinidae; Prionace.	.	UNKNOWN	UNKNOWN	UNKNOWN
KC015924	Squalus acanthias	McCusker,M.R., Denti,D., Van Guelpen,L., Kenchington,E. and	2013-03-10	Canada: Nova Scotia	Squalus acanthias voucher 06-133-GeoB1-c6 cytochrome oxidase subunit 1 (COI) gene, partial cds; mitochondrial.	UNKNOWN	UNKNOWN	7797	Mol Ecol Resour 13 (2), 177-188 (2013)	UNKNOWN	41.648 N 66.251 W	652	COI|COI|cytochrome oxidase subunit 1	UNKNOWN	mitochondrion Squalus acanthias (spiny dogfish)	Eukaryota; Metazoa; Chordata; Craniata; Vertebrata; Chondrichthyes; Elasmobranchii; Squalimorphii; Squaliformes; Squalidae; Squalus.	.	UNKNOWN	UNKNOWN	UNKNOWN
KC015927	Squalus acanthias	McCusker,M.R., Denti,D., Van Guelpen,L., Kenchington,E. and	2013-03-10	USA	Squalus acanthias voucher 06-162-GeoB1-h9 cytochrome oxidase subunit 1 (COI) gene, partial cds; mitochondrial.	UNKNOWN	UNKNOWN	7797	Mol Ecol Resour 13 (2), 177-188 (2013)	UNKNOWN	40.51 N 68.03 W	652	COI|COI|cytochrome oxidase subunit 1	UNKNOWN	mitochondrion Squalus acanthias (spiny dogfish)	Eukaryota; Metazoa; Chordata; Craniata; Vertebrata; Chondrichthyes; Elasmobranchii; Squalimorphii; Squaliformes; Squalidae; Squalus.	.	UNKNOWN	UNKNOWN	UNKNOWN
KC015928	Squalus acanthias	McCusker,M.R., Denti,D., Van Guelpen,L., Kenchington,E. and	2013-03-10	USA: Massachusetts	Squalus acanthias voucher 07-119 cytochrome oxidase subunit 1 (COI) gene, partial cds; mitochondrial.	UNKNOWN	UNKNOWN	7797	Mol Ecol Resour 13 (2), 177-188 (2013)	UNKNOWN	37.363 N 74.487 W	652	COI|COI|cytochrome oxidase subunit 1	UNKNOWN	mitochondrion Squalus acanthias (spiny dogfish)	Eukaryota; Metazoa; Chordata; Craniata; Vertebrata; Chondrichthyes; Elasmobranchii; Squalimorphii; Squaliformes; Squalidae; Squalus.	.	UNKNOWN	UNKNOWN	UNKNOWN
KF356249	Prionace glauca	Chen,X., Xiang,D., Ai,W. and Shi,X.	2013-11-13	UNKNOWN	Prionace glauca mitochondrion, complete genome.	UNKNOWN	UNKNOWN	7815	Mitochondrial DNA (2013) In press	UNKNOWN	UNKNOWN	16705	tRNA-Phe|12S ribosomal RNA|tRNA-Val|16S ribosomal RNA|tRNA-Leu|ND1|ND1|NADH dehydrogenase subunit 1|tRNA-Ile|tRNA-Gln|tRNA-Met|ND2|ND2|NADH dehydrogenase subunit 2|tRNA-Trp|tRNA-Ala|tRNA-Asn|tRNA-Cys|tRNA-Tyr|COX1|COX1|cytochrome c oxidase subunit I|tRNA-Ser|tRNA-Asp|COX2|COX2|cytochrome c oxidase subunit II|tRNA-Lys|ATP8|ATP8|ATP synthase F0 subunit 8|ATP6|ATP6|ATP synthase F0 subunit 6|COX3|COX…	UNKNOWN	mitochondrion Prionace glauca (blue shark)	Eukaryota; Metazoa; Chordata; Craniata; Vertebrata; Chondrichthyes; Elasmobranchii; Galeomorphii; Galeoidea; Carcharhiniformes; Carcharhinidae; Prionace.	.	UNKNOWN	UNKNOWN	UNKNOWN
KF590237	Prionace glauca	Sembiring,A., Pertiwi,N.P.D., Mahardini,A., Wulandari,R.,	2015-03-16	Indonesia: Benoa, Bali	Prionace glauca voucher IBRC.01.05.17 cytochrome oxidase subunit 1 (COI) gene, partial cds; mitochondrial.	UNKNOWN	UNKNOWN	7815	Fish. Res. 164, 130-134 (2015)	UNKNOWN	UNKNOWN	654	COI|COI|cytochrome oxidase subunit 1	UNKNOWN	mitochondrion Prionace glauca (blue shark)	Eukaryota; Metazoa; Chordata; Craniata; Vertebrata; Chondrichthyes; Elasmobranchii; Galeomorphii; Galeoidea; Carcharhiniformes; Carcharhinidae; Prionace.	.	UNKNOWN	UNKNOWN	UNKNOWN
KF590241	Prionace glauca	Sembiring,A., Pertiwi,N.P.D., Mahardini,A., Wulandari,R.,	2015-03-16	Indonesia: Benoa, Bali	Prionace glauca voucher IBRC.01.05.23 cytochrome oxidase subunit 1 (COI) gene, partial cds; mitochondrial.	UNKNOWN	UNKNOWN	7815	Fish. Res. 164, 130-134 (2015)	UNKNOWN	UNKNOWN	654	COI|COI|cytochrome oxidase subunit 1	UNKNOWN	mitochondrion Prionace glauca (blue shark)	Eukaryota; Metazoa; Chordata; Craniata; Vertebrata; Chondrichthyes; Elasmobranchii; Galeomorphii; Galeoidea; Carcharhiniformes; Carcharhinidae; Prionace.	.	UNKNOWN	UNKNOWN	UNKNOWN
KF590245	Prionace glauca	Sembiring,A., Pertiwi,N.P.D., Mahardini,A., Wulandari,R.,	2015-03-16	Indonesia: Benoa, Bali	Prionace glauca voucher IBRC.01.06.04 cytochrome oxidase subunit 1 (COI) gene, partial cds; mitochondrial.	UNKNOWN	UNKNOWN	7815	Fish. Res. 164, 130-134 (2015)	UNKNOWN	UNKNOWN	654	COI|COI|cytochrome oxidase subunit 1	UNKNOWN	mitochondrion Prionace glauca (blue shark)	Eukaryota; Metazoa; Chordata; Craniata; Vertebrata; Chondrichthyes; Elasmobranchii; Galeomorphii; Galeoidea; Carcharhiniformes; Carcharhinidae; Prionace.	.	UNKNOWN	UNKNOWN	UNKNOWN
KF590465	Prionace glauca	Sembiring,A., Pertiwi,N.P.D., Mahardini,A., Wulandari,R.,	2015-03-16	Indonesia: Muara Baru, Jakarta	Prionace glauca voucher IBRC01.129.01 cytochrome oxidase subunit 1 (COI) gene, partial cds; mitochondrial.	UNKNOWN	UNKNOWN	7815	Fish. Res. 164, 130-134 (2015)	UNKNOWN	UNKNOWN	654	COI|COI|cytochrome oxidase subunit 1	UNKNOWN	mitochondrion Prionace glauca (blue shark)	Eukaryota; Metazoa; Chordata; Craniata; Vertebrata; Chondrichthyes; Elasmobranchii; Galeomorphii; Galeoidea; Carcharhiniformes; Carcharhinidae; Prionace.	.	UNKNOWN	UNKNOWN	UNKNOWN
KF590467	Prionace glauca	Sembiring,A., Pertiwi,N.P.D., Mahardini,A., Wulandari,R.,	2015-03-16	Indonesia: Muara Baru, Jakarta	Prionace glauca voucher IBRC01.133.01 cytochrome oxidase subunit 1 (COI) gene, partial cds; mitochondrial.	UNKNOWN	UNKNOWN	7815	Fish. Res. 164, 130-134 (2015)	UNKNOWN	UNKNOWN	654	COI|COI|cytochrome oxidase subunit 1	UNKNOWN	mitochondrion Prionace glauca (blue shark)	Eukaryota; Metazoa; Chordata; Craniata; Vertebrata; Chondrichthyes; Elasmobranchii; Galeomorphii; Galeoidea; Carcharhiniformes; Carcharhinidae; Prionace.	.	UNKNOWN	UNKNOWN	UNKNOWN
KF793751	Prionace glauca	Sembiring,A., Pertiwi,N.P.D., Mahardini,A., Wulandari,R.,	2015-03-16	Indonesia: Cilacap, Central Java	Prionace glauca voucher IBRC0110203 cytochrome oxidase subunit I (COI) gene, partial cds; mitochondrial.	UNKNOWN	UNKNOWN	7815	Fish. Res. 164, 130-134 (2015)	UNKNOWN	UNKNOWN	654	COI|COI|cytochrome oxidase subunit I	UNKNOWN	mitochondrion Prionace glauca (blue shark)	Eukaryota; Metazoa; Chordata; Craniata; Vertebrata; Chondrichthyes; Elasmobranchii; Galeomorphii; Galeoidea; Carcharhiniformes; Carcharhinidae; Prionace.	.	UNKNOWN	UNKNOWN	UNKNOWN
KJ128556	Mustelus asterias	Bergsten,J., Englund,M. and Ericsson,P.	16-JUN-2014	Sweden	Mustelus asterias voucher NRM:49166 cytochrome oxidase subunit I (COI) gene, partial cds; mitochondrial.	UNKNOWN	UNKNOWN	112232	Unpublished	UNKNOWN	56.9333 N 12.35 E	648	COI|COI|cytochrome oxidase subunit I	UNKNOWN	mitochondrion Mustelus asterias (starry smooth-hound)	Eukaryota; Metazoa; Chordata; Craniata; Vertebrata; Chondrichthyes; Elasmobranchii; Galeomorphii; Galeoidea; Carcharhiniformes; Triakidae; Mustelus.	.	UNKNOWN	UNKNOWN	UNKNOWN
KJ128615	Scyliorhinus canicula	Bergsten,J., Englund,M. and Ericsson,P.	16-JUN-2014	Sweden	Scyliorhinus canicula voucher NRM:49164 cytochrome oxidase subunit I (COI) gene, partial cds; mitochondrial.	UNKNOWN	UNKNOWN	7830	Unpublished	UNKNOWN	58.10 N 11.3333 E	648	COI|COI|cytochrome oxidase subunit I	UNKNOWN	mitochondrion Scyliorhinus canicula (smaller spotted catshark)	Eukaryota; Metazoa; Chordata; Craniata; Vertebrata; Chondrichthyes; Elasmobranchii; Galeomorphii; Galeoidea; Carcharhiniformes; Scyliorhinidae; Scyliorhinus.	.	UNKNOWN	UNKNOWN	UNKNOWN
KJ128616	Scyliorhinus canicula	Bergsten,J., Englund,M. and Ericsson,P.	16-JUN-2014	Denmark	Scyliorhinus canicula voucher NRM:55553 cytochrome oxidase subunit I (COI) gene, partial cds; mitochondrial.	UNKNOWN	UNKNOWN	7830	Unpublished	UNKNOWN	57.8308 N 10.559 E	648	COI|COI|cytochrome oxidase subunit I	UNKNOWN	mitochondrion Scyliorhinus canicula (smaller spotted catshark)	Eukaryota; Metazoa; Chordata; Craniata; Vertebrata; Chondrichthyes; Elasmobranchii; Galeomorphii; Galeoidea; Carcharhiniformes; Scyliorhinidae; Scyliorhinus.	.	UNKNOWN	UNKNOWN	UNKNOWN
KJ128627	Squalus acanthias	Bergsten,J., Englund,M. and Ericsson,P.	16-JUN-2014	Sweden: Skagerrak/Kattegat	Squalus acanthias voucher NRM:48733 cytochrome oxidase subunit I (COI) gene, partial cds; mitochondrial.	UNKNOWN	UNKNOWN	7797	Unpublished	UNKNOWN	UNKNOWN	648	COI|COI|cytochrome oxidase subunit I	UNKNOWN	mitochondrion Squalus acanthias (spiny dogfish)	Eukaryota; Metazoa; Chordata; Craniata; Vertebrata; Chondrichthyes; Elasmobranchii; Squalimorphii; Squaliformes; Squalidae; Squalus.	.	UNKNOWN	UNKNOWN	UNKNOWN
KJ128628	Squalus acanthias	Bergsten,J., Englund,M. and Ericsson,P.	16-JUN-2014	UNKNOWN	Squalus acanthias voucher NRM:46690 cytochrome oxidase subunit I (COI) gene, partial cds; mitochondrial.	Swedish exclusive economic zone	UNKNOWN	7797	Unpublished	UNKNOWN	58.4167 N 10.4333 E	648	COI|COI|cytochrome oxidase subunit I	UNKNOWN	mitochondrion Squalus acanthias (spiny dogfish)	Eukaryota; Metazoa; Chordata; Craniata; Vertebrata; Chondrichthyes; Elasmobranchii; Squalimorphii; Squaliformes; Squalidae; Squalus.	.	UNKNOWN	UNKNOWN	UNKNOWN
KJ146042	Prionace glauca	Velez-Zuazo,X., Alfaro-Shigueto,J., Mangel,J., Papa,R. and	23-AUG-2014	Peru	Prionace glauca isolate GVH2121 cytochrome oxidase subunit I (COI) gene, partial cds; mitochondrial.	UNKNOWN	UNKNOWN	7815	Unpublished	UNKNOWN	UNKNOWN	663	COI|COI|cytochrome oxidase subunit I	UNKNOWN	mitochondrion Prionace glauca (blue shark)	Eukaryota; Metazoa; Chordata; Craniata; Vertebrata; Chondrichthyes; Elasmobranchii; Galeomorphii; Galeoidea; Carcharhiniformes; Carcharhinidae; Prionace.	.	UNKNOWN	muscle	GVH2121
KJ205083	Mustelus asterias	Knebelsberger,T., Landi,M., Neumann,H., Kloppmann,M., Sell,A.F.,	26-AUG-2014	North Sea	Mustelus asterias voucher MT03040 cytochrome oxidase subunit 1 (COI) gene, partial cds; mitochondrial.	UNKNOWN	UNKNOWN	112232	Mol Ecol Resour 14 (5), 1060-1071 (2014)	UNKNOWN	53.979 N 5.687 E	652	COI|COI|cytochrome oxidase subunit 1	UNKNOWN	mitochondrion Mustelus asterias (starry smooth-hound)	Eukaryota; Metazoa; Chordata; Craniata; Vertebrata; Chondrichthyes; Elasmobranchii; Galeomorphii; Galeoidea; Carcharhiniformes; Triakidae; Mustelus.	.	UNKNOWN	UNKNOWN	UNKNOWN
KJ205084	Mustelus asterias	Knebelsberger,T., Landi,M., Neumann,H., Kloppmann,M., Sell,A.F.,	26-AUG-2014	North Sea	Mustelus asterias voucher MT04168 cytochrome oxidase subunit 1 (COI) gene, partial cds; mitochondrial.	UNKNOWN	UNKNOWN	112232	Mol Ecol Resour 14 (5), 1060-1071 (2014)	UNKNOWN	56.682 N 0.751 E	652	COI|COI|cytochrome oxidase subunit 1	UNKNOWN	mitochondrion Mustelus asterias (starry smooth-hound)	Eukaryota; Metazoa; Chordata; Craniata; Vertebrata; Chondrichthyes; Elasmobranchii; Galeomorphii; Galeoidea; Carcharhiniformes; Triakidae; Mustelus.	.	UNKNOWN	UNKNOWN	UNKNOWN
KJ205085	Mustelus asterias	Knebelsberger,T., Landi,M., Neumann,H., Kloppmann,M., Sell,A.F.,	26-AUG-2014	North Sea	Mustelus asterias voucher MT04169 cytochrome oxidase subunit 1 (COI) gene, partial cds; mitochondrial.	UNKNOWN	UNKNOWN	112232	Mol Ecol Resour 14 (5), 1060-1071 (2014)	UNKNOWN	57.32 N 0.584 E	652	COI|COI|cytochrome oxidase subunit 1	UNKNOWN	mitochondrion Mustelus asterias (starry smooth-hound)	Eukaryota; Metazoa; Chordata; Craniata; Vertebrata; Chondrichthyes; Elasmobranchii; Galeomorphii; Galeoidea; Carcharhiniformes; Triakidae; Mustelus.	.	UNKNOWN	UNKNOWN	UNKNOWN
KJ205091	Mustelus asterias	Knebelsberger,T., Landi,M., Neumann,H., Kloppmann,M., Sell,A.F.,	26-AUG-2014	North Sea	Mustelus asterias voucher MT04175 cytochrome oxidase subunit 1 (COI) gene, partial cds; mitochondrial.	UNKNOWN	UNKNOWN	112232	Mol Ecol Resour 14 (5), 1060-1071 (2014)	UNKNOWN	58.78 N 0.554 W	652	COI|COI|cytochrome oxidase subunit 1	UNKNOWN	mitochondrion Mustelus asterias (starry smooth-hound)	Eukaryota; Metazoa; Chordata; Craniata; Vertebrata; Chondrichthyes; Elasmobranchii; Galeomorphii; Galeoidea; Carcharhiniformes; Triakidae; Mustelus.	.	UNKNOWN	UNKNOWN	UNKNOWN
KJ205180	Scyliorhinus canicula	Knebelsberger,T., Landi,M., Neumann,H., Kloppmann,M., Sell,A.F.,	26-AUG-2014	North Sea	Scyliorhinus canicula voucher MT02858 cytochrome oxidase subunit 1 (COI) gene, partial cds; mitochondrial.	UNKNOWN	UNKNOWN	7830	Mol Ecol Resour 14 (5), 1060-1071 (2014)	UNKNOWN	57.899 N 0.916 W	652	COI|COI|cytochrome oxidase subunit 1	UNKNOWN	mitochondrion Scyliorhinus canicula (smaller spotted catshark)	Eukaryota; Metazoa; Chordata; Craniata; Vertebrata; Chondrichthyes; Elasmobranchii; Galeomorphii; Galeoidea; Carcharhiniformes; Scyliorhinidae; Scyliorhinus.	.	UNKNOWN	UNKNOWN	UNKNOWN
KJ205182	Scyliorhinus canicula	Knebelsberger,T., Landi,M., Neumann,H., Kloppmann,M., Sell,A.F.,	26-AUG-2014	North Sea	Scyliorhinus canicula voucher MT02830 cytochrome oxidase subunit 1 (COI) gene, partial cds; mitochondrial.	UNKNOWN	UNKNOWN	7830	Mol Ecol Resour 14 (5), 1060-1071 (2014)	UNKNOWN	57.899 N 0.916 W	652	COI|COI|cytochrome oxidase subunit 1	UNKNOWN	mitochondrion Scyliorhinus canicula (smaller spotted catshark)	Eukaryota; Metazoa; Chordata; Craniata; Vertebrata; Chondrichthyes; Elasmobranchii; Galeomorphii; Galeoidea; Carcharhiniformes; Scyliorhinidae; Scyliorhinus.	.	UNKNOWN	UNKNOWN	UNKNOWN
KJ205186	Scyliorhinus canicula	Knebelsberger,T., Landi,M., Neumann,H., Kloppmann,M., Sell,A.F.,	26-AUG-2014	North Sea	Scyliorhinus canicula voucher MT04192 cytochrome oxidase subunit 1 (COI) gene, partial cds; mitochondrial.	UNKNOWN	UNKNOWN	7830	Mol Ecol Resour 14 (5), 1060-1071 (2014)	UNKNOWN	60.685 N 0.618 W	652	COI|COI|cytochrome oxidase subunit 1	UNKNOWN	mitochondrion Scyliorhinus canicula (smaller spotted catshark)	Eukaryota; Metazoa; Chordata; Craniata; Vertebrata; Chondrichthyes; Elasmobranchii; Galeomorphii; Galeoidea; Carcharhiniformes; Scyliorhinidae; Scyliorhinus.	.	UNKNOWN	UNKNOWN	UNKNOWN
KJ205189	Scyliorhinus canicula	Knebelsberger,T., Landi,M., Neumann,H., Kloppmann,M., Sell,A.F.,	26-AUG-2014	North Sea	Scyliorhinus canicula voucher MT05350 cytochrome oxidase subunit 1 (COI) gene, partial cds; mitochondrial.	UNKNOWN	UNKNOWN	7830	Mol Ecol Resour 14 (5), 1060-1071 (2014)	UNKNOWN	54.135 N 7.9 E	652	COI|COI|cytochrome oxidase subunit 1	UNKNOWN	mitochondrion Scyliorhinus canicula (smaller spotted catshark)	Eukaryota; Metazoa; Chordata; Craniata; Vertebrata; Chondrichthyes; Elasmobranchii; Galeomorphii; Galeoidea; Carcharhiniformes; Scyliorhinidae; Scyliorhinus.	.	UNKNOWN	UNKNOWN	UNKNOWN
KJ205190	Scyliorhinus canicula	Knebelsberger,T., Landi,M., Neumann,H., Kloppmann,M., Sell,A.F.,	26-AUG-2014	North Sea	Scyliorhinus canicula voucher MT02829 cytochrome oxidase subunit 1 (COI) gene, partial cds; mitochondrial.	UNKNOWN	UNKNOWN	7830	Mol Ecol Resour 14 (5), 1060-1071 (2014)	UNKNOWN	57.899 N 0.916 W	652	COI|COI|cytochrome oxidase subunit 1	UNKNOWN	mitochondrion Scyliorhinus canicula (smaller spotted catshark)	Eukaryota; Metazoa; Chordata; Craniata; Vertebrata; Chondrichthyes; Elasmobranchii; Galeomorphii; Galeoidea; Carcharhiniformes; Scyliorhinidae; Scyliorhinus.	.	UNKNOWN	UNKNOWN	UNKNOWN
KJ205309	Scyliorhinus canicula	Knebelsberger,T., Landi,M., Neumann,H., Kloppmann,M., Sell,A.F.,	26-AUG-2014	United Kingdom: Bristol Channel, VIIf	Scyliorhinus canicula voucher DWCS06-018 cytochrome oxidase subunit 1 (COI) gene, partial cds; mitochondrial.	UNKNOWN	UNKNOWN	7830	Mol Ecol Resour 14 (5), 1060-1071 (2014)	UNKNOWN	51.39 N 5.32 W	658	COI|COI|cytochrome oxidase subunit 1	UNKNOWN	mitochondrion Scyliorhinus canicula (smaller spotted catshark)	Eukaryota; Metazoa; Chordata; Craniata; Vertebrata; Chondrichthyes; Elasmobranchii; Galeomorphii; Galeoidea; Carcharhiniformes; Scyliorhinidae; Scyliorhinus.	.	UNKNOWN	UNKNOWN	UNKNOWN
KJ205310	Scyliorhinus canicula	Knebelsberger,T., Landi,M., Neumann,H., Kloppmann,M., Sell,A.F.,	26-AUG-2014	United Kingdom: Liverpool Bay, VIIa	Scyliorhinus canicula voucher DWCS06-171 cytochrome oxidase subunit 1 (COI) gene, partial cds; mitochondrial.	UNKNOWN	UNKNOWN	7830	Mol Ecol Resour 14 (5), 1060-1071 (2014)	UNKNOWN	53.22 N 3.57 W	640	COI|COI|cytochrome oxidase subunit 1	UNKNOWN	mitochondrion Scyliorhinus canicula (smaller spotted catshark)	Eukaryota; Metazoa; Chordata; Craniata; Vertebrata; Chondrichthyes; Elasmobranchii; Galeomorphii; Galeoidea; Carcharhiniformes; Scyliorhinidae; Scyliorhinus.	.	UNKNOWN	UNKNOWN	UNKNOWN
KJ205311	Scyliorhinus canicula	Knebelsberger,T., Landi,M., Neumann,H., Kloppmann,M., Sell,A.F.,	26-AUG-2014	United Kingdom: Irish sea, VIIa	Scyliorhinus canicula voucher DWCS06-005 cytochrome oxidase subunit 1 (COI) gene, partial cds; mitochondrial.	UNKNOWN	UNKNOWN	7830	Mol Ecol Resour 14 (5), 1060-1071 (2014)	UNKNOWN	54.01 N 4.58 W	658	COI|COI|cytochrome oxidase subunit 1	UNKNOWN	mitochondrion Scyliorhinus canicula (smaller spotted catshark)	Eukaryota; Metazoa; Chordata; Craniata; Vertebrata; Chondrichthyes; Elasmobranchii; Galeomorphii; Galeoidea; Carcharhiniformes; Scyliorhinidae; Scyliorhinus.	.	UNKNOWN	UNKNOWN	UNKNOWN
KJ205312	Scyliorhinus canicula	Knebelsberger,T., Landi,M., Neumann,H., Kloppmann,M., Sell,A.F.,	26-AUG-2014	United Kingdom: Bristol Channel, VIIf	Scyliorhinus canicula voucher DWCS06-032 cytochrome oxidase subunit 1 (COI) gene, partial cds; mitochondrial.	UNKNOWN	UNKNOWN	7830	Mol Ecol Resour 14 (5), 1060-1071 (2014)	UNKNOWN	51.3 N 5.07 W	658	COI|COI|cytochrome oxidase subunit 1	UNKNOWN	mitochondrion Scyliorhinus canicula (smaller spotted catshark)	Eukaryota; Metazoa; Chordata; Craniata; Vertebrata; Chondrichthyes; Elasmobranchii; Galeomorphii; Galeoidea; Carcharhiniformes; Scyliorhinidae; Scyliorhinus.	.	UNKNOWN	UNKNOWN	UNKNOWN
KJ205313	Scyliorhinus canicula	Knebelsberger,T., Landi,M., Neumann,H., Kloppmann,M., Sell,A.F.,	26-AUG-2014	United Kingdom: Bristol Channel, VIIf	Scyliorhinus canicula voucher DWCS06-096 cytochrome oxidase subunit 1 (COI) gene, partial cds; mitochondrial.	UNKNOWN	UNKNOWN	7830	Mol Ecol Resour 14 (5), 1060-1071 (2014)	UNKNOWN	51.36 N 4.34 W	657	COI|COI|cytochrome oxidase subunit 1	UNKNOWN	mitochondrion Scyliorhinus canicula (smaller spotted catshark)	Eukaryota; Metazoa; Chordata; Craniata; Vertebrata; Chondrichthyes; Elasmobranchii; Galeomorphii; Galeoidea; Carcharhiniformes; Scyliorhinidae; Scyliorhinus.	.	UNKNOWN	UNKNOWN	UNKNOWN
KJ205407	Mustelus asterias	Knebelsberger,T., Landi,M., Neumann,H., Kloppmann,M., Sell,A.F.,	26-AUG-2014	United Kingdom: The Wash, IVb	Mustelus asterias voucher NTEN06-244 cytochrome oxidase subunit 1 (COI) gene, partial cds; mitochondrial.	UNKNOWN	UNKNOWN	112232	Mol Ecol Resour 14 (5), 1060-1071 (2014)	UNKNOWN	53.08 N 1.33 E	637	COI|COI|cytochrome oxidase subunit 1	UNKNOWN	mitochondrion Mustelus asterias (starry smooth-hound)	Eukaryota; Metazoa; Chordata; Craniata; Vertebrata; Chondrichthyes; Elasmobranchii; Galeomorphii; Galeoidea; Carcharhiniformes; Triakidae; Mustelus.	.	UNKNOWN	UNKNOWN	UNKNOWN
KJ709614	Scyliorhinus canicula	Landi,M., Dimech,M., Arculeo,M., Biondo,G., Martins,R.,	29-SEP-2014	Italy: Sicily	Scyliorhinus canicula voucher CSFOM-141 cytochrome oxidase subunit 1 (COI) gene, partial cds; mitochondrial.	UNKNOWN	UNKNOWN	7830	PLoS ONE 9 (9), E106135 (2014)	UNKNOWN	UNKNOWN	645	COI|COI|cytochrome oxidase subunit 1	UNKNOWN	mitochondrion Scyliorhinus canicula (smaller spotted catshark)	Eukaryota; Metazoa; Chordata; Craniata; Vertebrata; Chondrichthyes; Elasmobranchii; Galeomorphii; Galeoidea; Carcharhiniformes; Scyliorhinidae; Scyliorhinus.	.	UNKNOWN	UNKNOWN	UNKNOWN
KJ709615	Scyliorhinus canicula	Landi,M., Dimech,M., Arculeo,M., Biondo,G., Martins,R.,	29-SEP-2014	Italy: Sicily	UNVERIFIED: Scyliorhinus canicula voucher CSFOM-298 cytochrome oxidase subunit 1-like (COI) gene, partial sequence; mitochondrial.	UNKNOWN	UNKNOWN	7830	PLoS ONE 9 (9), E106135 (2014)	UNKNOWN	UNKNOWN	646	COI|COI|similar to cytochrome oxidase subunit 1	UNKNOWN	mitochondrion Scyliorhinus canicula (smaller spotted catshark)	Eukaryota; Metazoa; Chordata; Craniata; Vertebrata; Chondrichthyes; Elasmobranchii; Galeomorphii; Galeoidea; Carcharhiniformes; Scyliorhinidae; Scyliorhinus.	UNVERIFIED.	UNKNOWN	UNKNOWN	UNKNOWN
KJ709616	Scyliorhinus canicula	Landi,M., Dimech,M., Arculeo,M., Biondo,G., Martins,R.,	29-SEP-2014	Italy: Sicily	Scyliorhinus canicula voucher CSFOM-297 cytochrome oxidase subunit 1 (COI) gene, partial cds; mitochondrial.	UNKNOWN	UNKNOWN	7830	PLoS ONE 9 (9), E106135 (2014)	UNKNOWN	UNKNOWN	630	COI|COI|cytochrome oxidase subunit 1	UNKNOWN	mitochondrion Scyliorhinus canicula (smaller spotted catshark)	Eukaryota; Metazoa; Chordata; Craniata; Vertebrata; Chondrichthyes; Elasmobranchii; Galeomorphii; Galeoidea; Carcharhiniformes; Scyliorhinidae; Scyliorhinus.	.	UNKNOWN	UNKNOWN	UNKNOWN
KJ709617	Scyliorhinus canicula	Landi,M., Dimech,M., Arculeo,M., Biondo,G., Martins,R.,	29-SEP-2014	Italy: Sicily	Scyliorhinus canicula voucher CSFOM-023 cytochrome oxidase subunit 1 (COI) gene, partial cds; mitochondrial.	UNKNOWN	UNKNOWN	7830	PLoS ONE 9 (9), E106135 (2014)	UNKNOWN	UNKNOWN	643	COI|COI|cytochrome oxidase subunit 1	UNKNOWN	mitochondrion Scyliorhinus canicula (smaller spotted catshark)	Eukaryota; Metazoa; Chordata; Craniata; Vertebrata; Chondrichthyes; Elasmobranchii; Galeomorphii; Galeoidea; Carcharhiniformes; Scyliorhinidae; Scyliorhinus.	.	UNKNOWN	UNKNOWN	UNKNOWN
KJ709618	Scyliorhinus canicula	Landi,M., Dimech,M., Arculeo,M., Biondo,G., Martins,R.,	29-SEP-2014	Italy: Sicily	Scyliorhinus canicula voucher CSFOM-231 cytochrome oxidase subunit 1 (COI) gene, partial cds; mitochondrial.	UNKNOWN	UNKNOWN	7830	PLoS ONE 9 (9), E106135 (2014)	UNKNOWN	UNKNOWN	647	COI|COI|cytochrome oxidase subunit 1	UNKNOWN	mitochondrion Scyliorhinus canicula (smaller spotted catshark)	Eukaryota; Metazoa; Chordata; Craniata; Vertebrata; Chondrichthyes; Elasmobranchii; Galeomorphii; Galeoidea; Carcharhiniformes; Scyliorhinidae; Scyliorhinus.	.	UNKNOWN	UNKNOWN	UNKNOWN
KJ709619	Scyliorhinus canicula	Landi,M., Dimech,M., Arculeo,M., Biondo,G., Martins,R.,	29-SEP-2014	Italy: Sicily	UNVERIFIED: Scyliorhinus canicula voucher CSFOM-264 cytochrome oxidase subunit 1-like (COI) gene, partial sequence; mitochondrial.	UNKNOWN	UNKNOWN	7830	PLoS ONE 9 (9), E106135 (2014)	UNKNOWN	UNKNOWN	648	COI|COI|similar to cytochrome oxidase subunit 1	UNKNOWN	mitochondrion Scyliorhinus canicula (smaller spotted catshark)	Eukaryota; Metazoa; Chordata; Craniata; Vertebrata; Chondrichthyes; Elasmobranchii; Galeomorphii; Galeoidea; Carcharhiniformes; Scyliorhinidae; Scyliorhinus.	UNVERIFIED.	UNKNOWN	UNKNOWN	UNKNOWN
KJ709620	Scyliorhinus canicula	Landi,M., Dimech,M., Arculeo,M., Biondo,G., Martins,R.,	29-SEP-2014	Italy: Sicily	Scyliorhinus canicula voucher CSFOM-003 cytochrome oxidase subunit 1 (COI) gene, partial cds; mitochondrial.	UNKNOWN	UNKNOWN	7830	PLoS ONE 9 (9), E106135 (2014)	UNKNOWN	UNKNOWN	648	COI|COI|cytochrome oxidase subunit 1	UNKNOWN	mitochondrion Scyliorhinus canicula (smaller spotted catshark)	Eukaryota; Metazoa; Chordata; Craniata; Vertebrata; Chondrichthyes; Elasmobranchii; Galeomorphii; Galeoidea; Carcharhiniformes; Scyliorhinidae; Scyliorhinus.	.	UNKNOWN	UNKNOWN	UNKNOWN
KJ709831	Mustelus asterias	Landi,M., Dimech,M., Arculeo,M., Biondo,G., Martins,R.,	29-SEP-2014	Malta: FAO37-2.2	Mustelus asterias voucher MCFS07235 cytochrome oxidase subunit 1 (COI) gene, partial cds; mitochondrial.	UNKNOWN	UNKNOWN	112232	PLoS ONE 9 (9), E106135 (2014)	UNKNOWN	35.72 N 14.93 E	645	COI|COI|cytochrome oxidase subunit 1	UNKNOWN	mitochondrion Mustelus asterias (starry smooth-hound)	Eukaryota; Metazoa; Chordata; Craniata; Vertebrata; Chondrichthyes; Elasmobranchii; Galeomorphii; Galeoidea; Carcharhiniformes; Triakidae; Mustelus.	.	UNKNOWN	UNKNOWN	UNKNOWN
KJ709834	Mustelus mustelus	Landi,M., Dimech,M., Arculeo,M., Biondo,G., Martins,R.,	29-SEP-2014	Malta: FAO37-2.2	Mustelus mustelus voucher MCFS07222 cytochrome oxidase subunit 1 (COI) gene, partial cds; mitochondrial.	UNKNOWN	UNKNOWN	112230	PLoS ONE 9 (9), E106135 (2014)	UNKNOWN	35.72 N 14.93 E	648	COI|COI|cytochrome oxidase subunit 1	UNKNOWN	mitochondrion Mustelus mustelus (smooth-hound)	Eukaryota; Metazoa; Chordata; Craniata; Vertebrata; Chondrichthyes; Elasmobranchii; Galeomorphii; Galeoidea; Carcharhiniformes; Triakidae; Mustelus.	.	UNKNOWN	UNKNOWN	UNKNOWN
KJ709893	Scyliorhinus canicula	Landi,M., Dimech,M., Arculeo,M., Biondo,G., Martins,R.,	29-SEP-2014	Malta: FAO37-2.2	Scyliorhinus canicula voucher MCFS07213 cytochrome oxidase subunit 1 (COI) gene, partial cds; mitochondrial.	UNKNOWN	UNKNOWN	7830	PLoS ONE 9 (9), E106135 (2014)	UNKNOWN	35.95 N 15.08 E	648	COI|COI|cytochrome oxidase subunit 1	UNKNOWN	mitochondrion Scyliorhinus canicula (smaller spotted catshark)	Eukaryota; Metazoa; Chordata; Craniata; Vertebrata; Chondrichthyes; Elasmobranchii; Galeomorphii; Galeoidea; Carcharhiniformes; Scyliorhinidae; Scyliorhinus.	.	UNKNOWN	UNKNOWN	UNKNOWN
KJ709897	Scyliorhinus canicula	Landi,M., Dimech,M., Arculeo,M., Biondo,G., Martins,R.,	29-SEP-2014	Malta: FAO37-2.2	Scyliorhinus canicula voucher MCFS06039 cytochrome oxidase subunit 1 (COI) gene, partial cds; mitochondrial.	UNKNOWN	UNKNOWN	7830	PLoS ONE 9 (9), E106135 (2014)	UNKNOWN	36.383 N 14.817 E	652	COI|COI|cytochrome oxidase subunit 1	UNKNOWN	mitochondrion Scyliorhinus canicula (smaller spotted catshark)	Eukaryota; Metazoa; Chordata; Craniata; Vertebrata; Chondrichthyes; Elasmobranchii; Galeomorphii; Galeoidea; Carcharhiniformes; Scyliorhinidae; Scyliorhinus.	.	UNKNOWN	UNKNOWN	UNKNOWN
KJ709898	Scyliorhinus canicula	Landi,M., Dimech,M., Arculeo,M., Biondo,G., Martins,R.,	29-SEP-2014	Malta: FAO37-2.2	Scyliorhinus canicula voucher MCFS07228 cytochrome oxidase subunit 1 (COI) gene, partial cds; mitochondrial.	UNKNOWN	UNKNOWN	7830	PLoS ONE 9 (9), E106135 (2014)	UNKNOWN	35.95 N 15.08 E	652	COI|COI|cytochrome oxidase subunit 1	UNKNOWN	mitochondrion Scyliorhinus canicula (smaller spotted catshark)	Eukaryota; Metazoa; Chordata; Craniata; Vertebrata; Chondrichthyes; Elasmobranchii; Galeomorphii; Galeoidea; Carcharhiniformes; Scyliorhinidae; Scyliorhinus.	.	UNKNOWN	UNKNOWN	UNKNOWN
KJ709923	Squalus blainville	Landi,M., Dimech,M., Arculeo,M., Biondo,G., Martins,R.,	29-SEP-2014	Malta: FAO37-2.2	Squalus blainville voucher MCFS07179 cytochrome oxidase subunit 1 (COI) gene, partial cds; mitochondrial.	UNKNOWN	UNKNOWN	934694	PLoS ONE 9 (9), E106135 (2014)	UNKNOWN	35.7 N 14.84 E	652	COI|COI|cytochrome oxidase subunit 1	UNKNOWN	mitochondrion Squalus blainville (longnose spurdog)	Eukaryota; Metazoa; Chordata; Craniata; Vertebrata; Chondrichthyes; Elasmobranchii; Squalimorphii; Squaliformes; Squalidae; Squalus.	.	UNKNOWN	UNKNOWN	UNKNOWN
KJ709925	Squalus blainville	Landi,M., Dimech,M., Arculeo,M., Biondo,G., Martins,R.,	29-SEP-2014	Malta: FAO37-2.2	Squalus blainville voucher MCFS07220 cytochrome oxidase subunit 1 (COI) gene, partial cds; mitochondrial.	UNKNOWN	UNKNOWN	934694	PLoS ONE 9 (9), E106135 (2014)	UNKNOWN	36.47 N 14.69 E	652	COI|COI|cytochrome oxidase subunit 1	UNKNOWN	mitochondrion Squalus blainville (longnose spurdog)	Eukaryota; Metazoa; Chordata; Craniata; Vertebrata; Chondrichthyes; Elasmobranchii; Squalimorphii; Squaliformes; Squalidae; Squalus.	.	UNKNOWN	UNKNOWN	UNKNOWN
KJ768266	Mustelus mustelus	Landi,M., Dimech,M., Arculeo,M., Biondo,G., Martins,R.,	29-SEP-2014	Portugal: Setubal, Sado e Ribatejo	Mustelus mustelus voucher MLFPI91 cytochrome oxidase subunit 1 (COI) gene, partial cds; mitochondrial.	UNKNOWN	UNKNOWN	112230	PLoS ONE 9 (9), E106135 (2014)	UNKNOWN	38.35 N 8.85 W	652	COI|COI|cytochrome oxidase subunit 1	UNKNOWN	mitochondrion Mustelus mustelus (smooth-hound)	Eukaryota; Metazoa; Chordata; Craniata; Vertebrata; Chondrichthyes; Elasmobranchii; Galeomorphii; Galeoidea; Carcharhiniformes; Triakidae; Mustelus.	.	UNKNOWN	UNKNOWN	UNKNOWN
KP192403	Squalus acanthias	Gkafas,G.A., Megalofonou,P., Batzakas,G., Apostolidis,A.P. and	04-MAY-2015	Greece	Squalus acanthias isolate 5 cytochrome oxidase subunit I (COI) gene, partial cds; mitochondrial.	UNKNOWN	UNKNOWN	7797	Unpublished	UNKNOWN	UNKNOWN	1023	COI|COI|cytochrome oxidase subunit I	UNKNOWN	mitochondrion Squalus acanthias (spiny dogfish)	Eukaryota; Metazoa; Chordata; Craniata; Vertebrata; Chondrichthyes; Elasmobranchii; Squalimorphii; Squaliformes; Squalidae; Squalus.	.	UNKNOWN	UNKNOWN	5
KP192404	Squalus acanthias	Gkafas,G.A., Megalofonou,P., Batzakas,G., Apostolidis,A.P. and	04-MAY-2015	Greece	Squalus acanthias isolate 6 cytochrome oxidase subunit I (COI) gene, partial cds; mitochondrial.	UNKNOWN	UNKNOWN	7797	Unpublished	UNKNOWN	UNKNOWN	1023	COI|COI|cytochrome oxidase subunit I	UNKNOWN	mitochondrion Squalus acanthias (spiny dogfish)	Eukaryota; Metazoa; Chordata; Craniata; Vertebrata; Chondrichthyes; Elasmobranchii; Squalimorphii; Squaliformes; Squalidae; Squalus.	.	UNKNOWN	UNKNOWN	6
KP192405	Squalus acanthias	Gkafas,G.A., Megalofonou,P., Batzakas,G., Apostolidis,A.P. and	04-MAY-2015	Greece	Squalus acanthias isolate 7 cytochrome oxidase subunit I (COI) gene, partial cds; mitochondrial.	UNKNOWN	UNKNOWN	7797	Unpublished	UNKNOWN	UNKNOWN	1023	COI|COI|cytochrome oxidase subunit I	UNKNOWN	mitochondrion Squalus acanthias (spiny dogfish)	Eukaryota; Metazoa; Chordata; Craniata; Vertebrata; Chondrichthyes; Elasmobranchii; Squalimorphii; Squaliformes; Squalidae; Squalus.	.	UNKNOWN	UNKNOWN	7
KP192406	Squalus blainville	Gkafas,G.A., Megalofonou,P., Batzakas,G., Apostolidis,A.P. and	04-MAY-2015	Greece	Squalus blainville isolate 1 cytochrome oxidase subunit I (COI) gene, partial cds; mitochondrial.	UNKNOWN	UNKNOWN	934694	Unpublished	UNKNOWN	UNKNOWN	1023	COI|COI|cytochrome oxidase subunit I	UNKNOWN	mitochondrion Squalus blainville (longnose spurdog)	Eukaryota; Metazoa; Chordata; Craniata; Vertebrata; Chondrichthyes; Elasmobranchii; Squalimorphii; Squaliformes; Squalidae; Squalus.	.	UNKNOWN	UNKNOWN	1
KP192408	Scyliorhinus canicula	Gkafas,G.A., Megalofonou,P., Batzakas,G., Apostolidis,A.P. and	04-MAY-2015	Greece	Scyliorhinus canicula isolate 2 cytochrome oxidase subunit I (COI) gene, partial cds; mitochondrial.	UNKNOWN	UNKNOWN	7830	Unpublished	UNKNOWN	UNKNOWN	1023	COI|COI|cytochrome oxidase subunit I	UNKNOWN	mitochondrion Scyliorhinus canicula (smaller spotted catshark)	Eukaryota; Metazoa; Chordata; Craniata; Vertebrata; Chondrichthyes; Elasmobranchii; Galeomorphii; Galeoidea; Carcharhiniformes; Scyliorhinidae; Scyliorhinus.	.	UNKNOWN	UNKNOWN	2
KP193350	Prionace glauca	Jabado,R.W., Al Ghais,S.M., Hamza,W., Henderson,A.C., Spaet,J.L.,	2015-03-18	Oman: Salalah	Prionace glauca voucher RJ LMA 5898 cytochrome oxidase subunit 1 (COI) gene, partial cds; mitochondrial.	UNKNOWN	UNKNOWN	7815	Biol. Conserv. 181, 190-198 (2015)	UNKNOWN	UNKNOWN	652	COI|COI|cytochrome oxidase subunit 1	UNKNOWN	mitochondrion Prionace glauca (blue shark)	Eukaryota; Metazoa; Chordata; Craniata; Vertebrata; Chondrichthyes; Elasmobranchii; Galeomorphii; Galeoidea; Carcharhiniformes; Carcharhinidae; Prionace.	BARCODE.	UNKNOWN	UNKNOWN	UNKNOWN
KP193455	Prionace glauca	Jabado,R.W., Al Ghais,S.M., Hamza,W., Henderson,A.C., Spaet,J.L.,	2015-03-18	Oman: Salalah	Prionace glauca voucher RJ LMA 5899 cytochrome oxidase subunit 1 (COI) gene, partial cds; mitochondrial.	UNKNOWN	UNKNOWN	7815	Biol. Conserv. 181, 190-198 (2015)	UNKNOWN	UNKNOWN	652	COI|COI|cytochrome oxidase subunit 1	UNKNOWN	mitochondrion Prionace glauca (blue shark)	Eukaryota; Metazoa; Chordata; Craniata; Vertebrata; Chondrichthyes; Elasmobranchii; Galeomorphii; Galeoidea; Carcharhiniformes; Carcharhinidae; Prionace.	BARCODE.	UNKNOWN	UNKNOWN	UNKNOWN
KP719353	Prionace glauca	Chuang,P.S., Hung,T.C., Chang,H.A., Huang,C.K. and Shiao,J.C.	2016-03-16	UNKNOWN	Prionace glauca isolate PLPgla12 cytochrome oxidase subunit I (COI) gene, partial cds; mitochondrial.	UNKNOWN	UNKNOWN	7815	PLoS ONE 11 (1), E0147290 (2016)	UNKNOWN	UNKNOWN	633	COI|COI|cytochrome oxidase subunit I	UNKNOWN	mitochondrion Prionace glauca (blue shark)	Eukaryota; Metazoa; Chordata; Craniata; Vertebrata; Chondrichthyes; Elasmobranchii; Galeomorphii; Galeoidea; Carcharhiniformes; Carcharhinidae; Prionace.	.	UNKNOWN	UNKNOWN	PLPgla12
KP719354	Prionace glauca	Chuang,P.S., Hung,T.C., Chang,H.A., Huang,C.K. and Shiao,J.C.	2016-03-16	UNKNOWN	Prionace glauca isolate PLPgla13 cytochrome oxidase subunit I (COI) gene, partial cds; mitochondrial.	UNKNOWN	UNKNOWN	7815	PLoS ONE 11 (1), E0147290 (2016)	UNKNOWN	UNKNOWN	615	COI|COI|cytochrome oxidase subunit I	UNKNOWN	mitochondrion Prionace glauca (blue shark)	Eukaryota; Metazoa; Chordata; Craniata; Vertebrata; Chondrichthyes; Elasmobranchii; Galeomorphii; Galeoidea; Carcharhiniformes; Carcharhinidae; Prionace.	.	UNKNOWN	UNKNOWN	PLPgla13
KP719355	Prionace glauca	Chuang,P.S., Hung,T.C., Chang,H.A., Huang,C.K. and Shiao,J.C.	2016-03-16	UNKNOWN	Prionace glauca isolate PLPgla14 cytochrome oxidase subunit I (COI) gene, partial cds; mitochondrial.	UNKNOWN	UNKNOWN	7815	PLoS ONE 11 (1), E0147290 (2016)	UNKNOWN	UNKNOWN	591	COI|COI|cytochrome oxidase subunit I	UNKNOWN	mitochondrion Prionace glauca (blue shark)	Eukaryota; Metazoa; Chordata; Craniata; Vertebrata; Chondrichthyes; Elasmobranchii; Galeomorphii; Galeoidea; Carcharhiniformes; Carcharhinidae; Prionace.	.	UNKNOWN	UNKNOWN	PLPgla14
KP719376	Prionace glauca	Chuang,P.S., Hung,T.C., Chang,H.A., Huang,C.K. and Shiao,J.C.	2016-03-16	UNKNOWN	Prionace glauca isolate PLPgla35 cytochrome oxidase subunit I (COI) gene, partial cds; mitochondrial.	UNKNOWN	UNKNOWN	7815	PLoS ONE 11 (1), E0147290 (2016)	UNKNOWN	UNKNOWN	627	COI|COI|cytochrome oxidase subunit I	UNKNOWN	mitochondrion Prionace glauca (blue shark)	Eukaryota; Metazoa; Chordata; Craniata; Vertebrata; Chondrichthyes; Elasmobranchii; Galeomorphii; Galeoidea; Carcharhiniformes; Carcharhinidae; Prionace.	.	UNKNOWN	UNKNOWN	PLPgla35
KP719384	Prionace glauca	Chuang,P.S., Hung,T.C., Chang,H.A., Huang,C.K. and Shiao,J.C.	2016-03-16	UNKNOWN	Prionace glauca isolate PLPgla43 cytochrome oxidase subunit I (COI) gene, partial cds; mitochondrial.	UNKNOWN	UNKNOWN	7815	PLoS ONE 11 (1), E0147290 (2016)	UNKNOWN	UNKNOWN	615	COI|COI|cytochrome oxidase subunit I	UNKNOWN	mitochondrion Prionace glauca (blue shark)	Eukaryota; Metazoa; Chordata; Craniata; Vertebrata; Chondrichthyes; Elasmobranchii; Galeomorphii; Galeoidea; Carcharhiniformes; Carcharhinidae; Prionace.	.	UNKNOWN	UNKNOWN	PLPgla43
KP719386	Prionace glauca	Chuang,P.S., Hung,T.C., Chang,H.A., Huang,C.K. and Shiao,J.C.	2016-03-16	UNKNOWN	Prionace glauca isolate PLPgla45 cytochrome oxidase subunit I (COI) gene, partial cds; mitochondrial.	UNKNOWN	UNKNOWN	7815	PLoS ONE 11 (1), E0147290 (2016)	UNKNOWN	UNKNOWN	591	COI|COI|cytochrome oxidase subunit I	UNKNOWN	mitochondrion Prionace glauca (blue shark)	Eukaryota; Metazoa; Chordata; Craniata; Vertebrata; Chondrichthyes; Elasmobranchii; Galeomorphii; Galeoidea; Carcharhiniformes; Carcharhinidae; Prionace.	.	UNKNOWN	UNKNOWN	PLPgla45
KP719387	Prionace glauca	Chuang,P.S., Hung,T.C., Chang,H.A., Huang,C.K. and Shiao,J.C.	2016-03-16	UNKNOWN	Prionace glauca isolate PLPgla46 cytochrome oxidase subunit I (COI) gene, partial cds; mitochondrial.	UNKNOWN	UNKNOWN	7815	PLoS ONE 11 (1), E0147290 (2016)	UNKNOWN	UNKNOWN	591	COI|COI|cytochrome oxidase subunit I	UNKNOWN	mitochondrion Prionace glauca (blue shark)	Eukaryota; Metazoa; Chordata; Craniata; Vertebrata; Chondrichthyes; Elasmobranchii; Galeomorphii; Galeoidea; Carcharhiniformes; Carcharhinidae; Prionace.	.	UNKNOWN	UNKNOWN	PLPgla46
KP719731	Prionace glauca	Chuang,P.S., Hung,T.C., Chang,H.A., Huang,C.K. and Shiao,J.C.	2016-03-16	UNKNOWN	Prionace glauca isolate FPPgla94 cytochrome oxidase subunit I (COI) gene, partial cds; mitochondrial.	UNKNOWN	UNKNOWN	7815	PLoS ONE 11 (1), E0147290 (2016)	UNKNOWN	UNKNOWN	591	COI|COI|cytochrome oxidase subunit I	UNKNOWN	mitochondrion Prionace glauca (blue shark)	Eukaryota; Metazoa; Chordata; Craniata; Vertebrata; Chondrichthyes; Elasmobranchii; Galeomorphii; Galeoidea; Carcharhiniformes; Carcharhinidae; Prionace.	.	UNKNOWN	UNKNOWN	FPPgla94
KP975821	Prionace glauca	Benard-Capelle,J., Guillonneau,V., Nouvian,C., Fournier,N., Le	2015-03-25	France: Departement code 94	Prionace glauca voucher FLID081 cytochrome oxidase subunit 1 (COI) gene, partial cds; mitochondrial.	UNKNOWN	UNKNOWN	7815	PeerJ 2, e714 (2015)	UNKNOWN	UNKNOWN	631	COI|COI|cytochrome oxidase subunit 1	UNKNOWN	mitochondrion Prionace glauca (blue shark)	Eukaryota; Metazoa; Chordata; Craniata; Vertebrata; Chondrichthyes; Elasmobranchii; Galeomorphii; Galeoidea; Carcharhiniformes; Carcharhinidae; Prionace.	.	UNKNOWN	UNKNOWN	UNKNOWN
KT075312	Squalus acanthias	Trizna,M.G. Jr.	12-JUN-2015	USA	Squalus acanthias voucher USNM:FISH:433083 cytochrome oxidase subunit I (COI) gene, partial cds; mitochondrial.	UNKNOWN	UNKNOWN	7797	Unpublished	UNKNOWN	38.7767 N 73.35 W	620	COI|COI|cytochrome oxidase subunit I	UNKNOWN	mitochondrion Squalus acanthias (spiny dogfish)	Eukaryota; Metazoa; Chordata; Craniata; Vertebrata; Chondrichthyes; Elasmobranchii; Squalimorphii; Squaliformes; Squalidae; Squalus.	BARCODE.	UNKNOWN	UNKNOWN	UNKNOWN
KT307249	Mustelus punctulatus	Messinetti,S., Ferrari,A., Cannas,R., Consortium,E., Tinti,F. and	16-JUL-2016	Croatia: NC Adriatic Sea, Haul 50	Mustelus punctulatus voucher GENMAPDBS000776 cytochrome oxidase subunit 1 (COI) gene, partial cds; mitochondrial.	UNKNOWN	UNKNOWN	112233	Unpublished	UNKNOWN	45.316 N 13.121 E	634	COI|COI|cytochrome oxidase subunit 1	UNKNOWN	mitochondrion Mustelus punctulatus (blackspotted smooth-hound)	Eukaryota; Metazoa; Chordata; Craniata; Vertebrata; Chondrichthyes; Elasmobranchii; Galeomorphii; Galeoidea; Carcharhiniformes; Triakidae; Mustelus.	.	UNKNOWN	UNKNOWN	UNKNOWN
KT307250	Mustelus punctulatus	Messinetti,S., Ferrari,A., Cannas,R., Consortium,E., Tinti,F. and	16-JUL-2016	Croatia: NC Adriatic Sea, Haul 50	Mustelus punctulatus voucher GENMAPDBS000768 cytochrome oxidase subunit 1 (COI) gene, partial cds; mitochondrial.	UNKNOWN	UNKNOWN	112233	Unpublished	UNKNOWN	45.316 N 13.121 E	638	COI|COI|cytochrome oxidase subunit 1	UNKNOWN	mitochondrion Mustelus punctulatus (blackspotted smooth-hound)	Eukaryota; Metazoa; Chordata; Craniata; Vertebrata; Chondrichthyes; Elasmobranchii; Galeomorphii; Galeoidea; Carcharhiniformes; Triakidae; Mustelus.	.	UNKNOWN	UNKNOWN	UNKNOWN
KT307252	Mustelus punctulatus	Messinetti,S., Ferrari,A., Cannas,R., Consortium,E., Tinti,F. and	16-JUL-2016	Croatia: NC Adriatic Sea, Haul 50	Mustelus punctulatus voucher GENMAPDBS000770 cytochrome oxidase subunit 1 (COI) gene, partial cds; mitochondrial.	UNKNOWN	UNKNOWN	112233	Unpublished	UNKNOWN	45.316 N 13.121 E	628	COI|COI|cytochrome oxidase subunit 1	UNKNOWN	mitochondrion Mustelus punctulatus (blackspotted smooth-hound)	Eukaryota; Metazoa; Chordata; Craniata; Vertebrata; Chondrichthyes; Elasmobranchii; Galeomorphii; Galeoidea; Carcharhiniformes; Triakidae; Mustelus.	.	UNKNOWN	UNKNOWN	UNKNOWN
KT307253	Mustelus punctulatus	Messinetti,S., Ferrari,A., Cannas,R., Consortium,E., Tinti,F. and	16-JUL-2016	Croatia: NC Adriatic Sea, Haul 50	Mustelus punctulatus voucher GENMAPDBS000771 cytochrome oxidase subunit 1 (COI) gene, partial cds; mitochondrial.	UNKNOWN	UNKNOWN	112233	Unpublished	UNKNOWN	45.316 N 13.121 E	625	COI|COI|cytochrome oxidase subunit 1	UNKNOWN	mitochondrion Mustelus punctulatus (blackspotted smooth-hound)	Eukaryota; Metazoa; Chordata; Craniata; Vertebrata; Chondrichthyes; Elasmobranchii; Galeomorphii; Galeoidea; Carcharhiniformes; Triakidae; Mustelus.	.	UNKNOWN	UNKNOWN	UNKNOWN
KT307255	Mustelus punctulatus	Messinetti,S., Ferrari,A., Cannas,R., Consortium,E., Tinti,F. and	16-JUL-2016	Croatia: NC Adriatic Sea, Haul 50	Mustelus punctulatus voucher GENMAPDBS000773 cytochrome oxidase subunit 1 (COI) gene, partial cds; mitochondrial.	UNKNOWN	UNKNOWN	112233	Unpublished	UNKNOWN	45.316 N 13.121 E	624	COI|COI|cytochrome oxidase subunit 1	UNKNOWN	mitochondrion Mustelus punctulatus (blackspotted smooth-hound)	Eukaryota; Metazoa; Chordata; Craniata; Vertebrata; Chondrichthyes; Elasmobranchii; Galeomorphii; Galeoidea; Carcharhiniformes; Triakidae; Mustelus.	.	UNKNOWN	UNKNOWN	UNKNOWN
KT307257	Mustelus punctulatus	Messinetti,S., Ferrari,A., Cannas,R., Consortium,E., Tinti,F. and	16-JUL-2016	Croatia: NC Adriatic Sea, Haul 50	Mustelus punctulatus voucher GENMAPDBS000777 cytochrome oxidase subunit 1 (COI) gene, partial cds; mitochondrial.	UNKNOWN	UNKNOWN	112233	Unpublished	UNKNOWN	45.316 N 13.121 E	628	COI|COI|cytochrome oxidase subunit 1	UNKNOWN	mitochondrion Mustelus punctulatus (blackspotted smooth-hound)	Eukaryota; Metazoa; Chordata; Craniata; Vertebrata; Chondrichthyes; Elasmobranchii; Galeomorphii; Galeoidea; Carcharhiniformes; Triakidae; Mustelus.	.	UNKNOWN	UNKNOWN	UNKNOWN
KT307259	Mustelus punctulatus	Messinetti,S., Ferrari,A., Cannas,R., Consortium,E., Tinti,F. and	16-JUL-2016	Croatia: NC Adriatic Sea, Haul 50	Mustelus punctulatus voucher GENMAPDBS000779 cytochrome oxidase subunit 1 (COI) gene, partial cds; mitochondrial.	UNKNOWN	UNKNOWN	112233	Unpublished	UNKNOWN	45.316 N 13.121 E	634	COI|COI|cytochrome oxidase subunit 1	UNKNOWN	mitochondrion Mustelus punctulatus (blackspotted smooth-hound)	Eukaryota; Metazoa; Chordata; Craniata; Vertebrata; Chondrichthyes; Elasmobranchii; Galeomorphii; Galeoidea; Carcharhiniformes; Triakidae; Mustelus.	.	UNKNOWN	UNKNOWN	UNKNOWN
KT307264	Mustelus punctulatus	Messinetti,S., Ferrari,A., Cannas,R., Consortium,E., Tinti,F. and	16-JUL-2016	Croatia: NC Adriatic Sea, Haul 50	Mustelus punctulatus voucher GENMAPDBS000797 cytochrome oxidase subunit 1 (COI) gene, partial cds; mitochondrial.	UNKNOWN	UNKNOWN	112233	Unpublished	UNKNOWN	45.316 N 13.121 E	634	COI|COI|cytochrome oxidase subunit 1	UNKNOWN	mitochondrion Mustelus punctulatus (blackspotted smooth-hound)	Eukaryota; Metazoa; Chordata; Craniata; Vertebrata; Chondrichthyes; Elasmobranchii; Galeomorphii; Galeoidea; Carcharhiniformes; Triakidae; Mustelus.	.	UNKNOWN	UNKNOWN	UNKNOWN
KT307265	Mustelus punctulatus	Messinetti,S., Ferrari,A., Cannas,R., Consortium,E., Tinti,F. and	16-JUL-2016	Croatia: NC Adriatic Sea, Haul 50	Mustelus punctulatus voucher GENMAPDBS000739 cytochrome oxidase subunit 1 (COI) gene, partial cds; mitochondrial.	UNKNOWN	UNKNOWN	112233	Unpublished	UNKNOWN	45.316 N 13.121 E	631	COI|COI|cytochrome oxidase subunit 1	UNKNOWN	mitochondrion Mustelus punctulatus (blackspotted smooth-hound)	Eukaryota; Metazoa; Chordata; Craniata; Vertebrata; Chondrichthyes; Elasmobranchii; Galeomorphii; Galeoidea; Carcharhiniformes; Triakidae; Mustelus.	.	UNKNOWN	UNKNOWN	UNKNOWN
KT307266	Mustelus punctulatus	Messinetti,S., Ferrari,A., Cannas,R., Consortium,E., Tinti,F. and	16-JUL-2016	Croatia: NC Adriatic Sea, Haul 50	Mustelus punctulatus voucher GENMAPDBS000733 cytochrome oxidase subunit 1 (COI) gene, partial cds; mitochondrial.	UNKNOWN	UNKNOWN	112233	Unpublished	UNKNOWN	45.316 N 13.121 E	641	COI|COI|cytochrome oxidase subunit 1	UNKNOWN	mitochondrion Mustelus punctulatus (blackspotted smooth-hound)	Eukaryota; Metazoa; Chordata; Craniata; Vertebrata; Chondrichthyes; Elasmobranchii; Galeomorphii; Galeoidea; Carcharhiniformes; Triakidae; Mustelus.	.	UNKNOWN	UNKNOWN	UNKNOWN
KT307267	Mustelus punctulatus	Messinetti,S., Ferrari,A., Cannas,R., Consortium,E., Tinti,F. and	16-JUL-2016	Croatia: NC Adriatic Sea, Haul 50	Mustelus punctulatus voucher GENMAPDBS000734 cytochrome oxidase subunit 1 (COI) gene, partial cds; mitochondrial.	UNKNOWN	UNKNOWN	112233	Unpublished	UNKNOWN	45.316 N 13.121 E	633	COI|COI|cytochrome oxidase subunit 1	UNKNOWN	mitochondrion Mustelus punctulatus (blackspotted smooth-hound)	Eukaryota; Metazoa; Chordata; Craniata; Vertebrata; Chondrichthyes; Elasmobranchii; Galeomorphii; Galeoidea; Carcharhiniformes; Triakidae; Mustelus.	.	UNKNOWN	UNKNOWN	UNKNOWN
KT307268	Mustelus punctulatus	Messinetti,S., Ferrari,A., Cannas,R., Consortium,E., Tinti,F. and	16-JUL-2016	Croatia: NC Adriatic Sea, Haul 50	Mustelus punctulatus voucher GENMAPDBS000735 cytochrome oxidase subunit 1 (COI) gene, partial cds; mitochondrial.	UNKNOWN	UNKNOWN	112233	Unpublished	UNKNOWN	45.316 N 13.121 E	640	COI|COI|cytochrome oxidase subunit 1	UNKNOWN	mitochondrion Mustelus punctulatus (blackspotted smooth-hound)	Eukaryota; Metazoa; Chordata; Craniata; Vertebrata; Chondrichthyes; Elasmobranchii; Galeomorphii; Galeoidea; Carcharhiniformes; Triakidae; Mustelus.	.	UNKNOWN	UNKNOWN	UNKNOWN
KT307269	Mustelus punctulatus	Messinetti,S., Ferrari,A., Cannas,R., Consortium,E., Tinti,F. and	16-JUL-2016	Croatia: NC Adriatic Sea, Haul 50	Mustelus punctulatus voucher GENMAPDBS000736 cytochrome oxidase subunit 1 (COI) gene, partial cds; mitochondrial.	UNKNOWN	UNKNOWN	112233	Unpublished	UNKNOWN	45.316 N 13.121 E	634	COI|COI|cytochrome oxidase subunit 1	UNKNOWN	mitochondrion Mustelus punctulatus (blackspotted smooth-hound)	Eukaryota; Metazoa; Chordata; Craniata; Vertebrata; Chondrichthyes; Elasmobranchii; Galeomorphii; Galeoidea; Carcharhiniformes; Triakidae; Mustelus.	.	UNKNOWN	UNKNOWN	UNKNOWN
KT307274	Mustelus punctulatus	Messinetti,S., Ferrari,A., Cannas,R., Consortium,E., Tinti,F. and	16-JUL-2016	Croatia: NC Adriatic Sea, Haul 50	Mustelus punctulatus voucher GENMAPDBS000743 cytochrome oxidase subunit 1 (COI) gene, partial cds; mitochondrial.	UNKNOWN	UNKNOWN	112233	Unpublished	UNKNOWN	45.316 N 13.121 E	635	COI|COI|cytochrome oxidase subunit 1	UNKNOWN	mitochondrion Mustelus punctulatus (blackspotted smooth-hound)	Eukaryota; Metazoa; Chordata; Craniata; Vertebrata; Chondrichthyes; Elasmobranchii; Galeomorphii; Galeoidea; Carcharhiniformes; Triakidae; Mustelus.	.	UNKNOWN	UNKNOWN	UNKNOWN
KT307275	Mustelus punctulatus	Messinetti,S., Ferrari,A., Cannas,R., Consortium,E., Tinti,F. and	16-JUL-2016	Croatia: NC Adriatic Sea, Haul 50	Mustelus punctulatus voucher GENMAPDBS000744 cytochrome oxidase subunit 1 (COI) gene, partial cds; mitochondrial.	UNKNOWN	UNKNOWN	112233	Unpublished	UNKNOWN	45.316 N 13.121 E	636	COI|COI|cytochrome oxidase subunit 1	UNKNOWN	mitochondrion Mustelus punctulatus (blackspotted smooth-hound)	Eukaryota; Metazoa; Chordata; Craniata; Vertebrata; Chondrichthyes; Elasmobranchii; Galeomorphii; Galeoidea; Carcharhiniformes; Triakidae; Mustelus.	.	UNKNOWN	UNKNOWN	UNKNOWN
KT307277	Mustelus punctulatus	Messinetti,S., Ferrari,A., Cannas,R., Consortium,E., Tinti,F. and	16-JUL-2016	Croatia: NC Adriatic Sea, Haul 50	Mustelus punctulatus voucher GENMAPDBS000746 cytochrome oxidase subunit 1 (COI) gene, partial cds; mitochondrial.	UNKNOWN	UNKNOWN	112233	Unpublished	UNKNOWN	45.316 N 13.121 E	648	COI|COI|cytochrome oxidase subunit 1	UNKNOWN	mitochondrion Mustelus punctulatus (blackspotted smooth-hound)	Eukaryota; Metazoa; Chordata; Craniata; Vertebrata; Chondrichthyes; Elasmobranchii; Galeomorphii; Galeoidea; Carcharhiniformes; Triakidae; Mustelus.	.	UNKNOWN	UNKNOWN	UNKNOWN
KT307278	Mustelus punctulatus	Messinetti,S., Ferrari,A., Cannas,R., Consortium,E., Tinti,F. and	16-JUL-2016	Croatia: NC Adriatic Sea, Haul 50	Mustelus punctulatus voucher GENMAPDBS000747 cytochrome oxidase subunit 1 (COI) gene, partial cds; mitochondrial.	UNKNOWN	UNKNOWN	112233	Unpublished	UNKNOWN	45.316 N 13.121 E	616	COI|COI|cytochrome oxidase subunit 1	UNKNOWN	mitochondrion Mustelus punctulatus (blackspotted smooth-hound)	Eukaryota; Metazoa; Chordata; Craniata; Vertebrata; Chondrichthyes; Elasmobranchii; Galeomorphii; Galeoidea; Carcharhiniformes; Triakidae; Mustelus.	.	UNKNOWN	UNKNOWN	UNKNOWN
KT307280	Mustelus punctulatus	Messinetti,S., Ferrari,A., Cannas,R., Consortium,E., Tinti,F. and	16-JUL-2016	Croatia: NC Adriatic Sea, Haul 50	Mustelus punctulatus voucher GENMAPDBS000749 cytochrome oxidase subunit 1 (COI) gene, partial cds; mitochondrial.	UNKNOWN	UNKNOWN	112233	Unpublished	UNKNOWN	45.316 N 13.121 E	632	COI|COI|cytochrome oxidase subunit 1	UNKNOWN	mitochondrion Mustelus punctulatus (blackspotted smooth-hound)	Eukaryota; Metazoa; Chordata; Craniata; Vertebrata; Chondrichthyes; Elasmobranchii; Galeomorphii; Galeoidea; Carcharhiniformes; Triakidae; Mustelus.	.	UNKNOWN	UNKNOWN	UNKNOWN
KT307281	Mustelus punctulatus	Messinetti,S., Ferrari,A., Cannas,R., Consortium,E., Tinti,F. and	16-JUL-2016	Croatia: NC Adriatic Sea, Haul 50	Mustelus punctulatus voucher GENMAPDBS000750 cytochrome oxidase subunit 1 (COI) gene, partial cds; mitochondrial.	UNKNOWN	UNKNOWN	112233	Unpublished	UNKNOWN	45.316 N 13.121 E	634	COI|COI|cytochrome oxidase subunit 1	UNKNOWN	mitochondrion Mustelus punctulatus (blackspotted smooth-hound)	Eukaryota; Metazoa; Chordata; Craniata; Vertebrata; Chondrichthyes; Elasmobranchii; Galeomorphii; Galeoidea; Carcharhiniformes; Triakidae; Mustelus.	.	UNKNOWN	UNKNOWN	UNKNOWN
KT307282	Mustelus punctulatus	Messinetti,S., Ferrari,A., Cannas,R., Consortium,E., Tinti,F. and	16-JUL-2016	Croatia: NC Adriatic Sea, Haul 50	Mustelus punctulatus voucher GENMAPDBS000752 cytochrome oxidase subunit 1 (COI) gene, partial cds; mitochondrial.	UNKNOWN	UNKNOWN	112233	Unpublished	UNKNOWN	45.316 N 13.121 E	633	COI|COI|cytochrome oxidase subunit 1	UNKNOWN	mitochondrion Mustelus punctulatus (blackspotted smooth-hound)	Eukaryota; Metazoa; Chordata; Craniata; Vertebrata; Chondrichthyes; Elasmobranchii; Galeomorphii; Galeoidea; Carcharhiniformes; Triakidae; Mustelus.	.	UNKNOWN	UNKNOWN	UNKNOWN
KT307284	Mustelus punctulatus	Messinetti,S., Ferrari,A., Cannas,R., Consortium,E., Tinti,F. and	16-JUL-2016	Croatia: NC Adriatic Sea, Haul 50	Mustelus punctulatus voucher GENMAPDBS000802 cytochrome oxidase subunit 1 (COI) gene, partial cds; mitochondrial.	UNKNOWN	UNKNOWN	112233	Unpublished	UNKNOWN	45.316 N 13.121 E	608	COI|COI|cytochrome oxidase subunit 1	UNKNOWN	mitochondrion Mustelus punctulatus (blackspotted smooth-hound)	Eukaryota; Metazoa; Chordata; Craniata; Vertebrata; Chondrichthyes; Elasmobranchii; Galeomorphii; Galeoidea; Carcharhiniformes; Triakidae; Mustelus.	.	UNKNOWN	UNKNOWN	UNKNOWN
KT307285	Mustelus punctulatus	Messinetti,S., Ferrari,A., Cannas,R., Consortium,E., Tinti,F. and	16-JUL-2016	Croatia: NC Adriatic Sea, Haul 50	Mustelus punctulatus voucher GENMAPDBS000815 cytochrome oxidase subunit 1 (COI) gene, partial cds; mitochondrial.	UNKNOWN	UNKNOWN	112233	Unpublished	UNKNOWN	45.316 N 13.121 E	629	COI|COI|cytochrome oxidase subunit 1	UNKNOWN	mitochondrion Mustelus punctulatus (blackspotted smooth-hound)	Eukaryota; Metazoa; Chordata; Craniata; Vertebrata; Chondrichthyes; Elasmobranchii; Galeomorphii; Galeoidea; Carcharhiniformes; Triakidae; Mustelus.	.	UNKNOWN	UNKNOWN	UNKNOWN
KT307287	Mustelus punctulatus	Messinetti,S., Ferrari,A., Cannas,R., Consortium,E., Tinti,F. and	16-JUL-2016	Croatia: NC Adriatic Sea, Haul 50	Mustelus punctulatus voucher GENMAPDBS000737 cytochrome oxidase subunit 1 (COI) gene, partial cds; mitochondrial.	UNKNOWN	UNKNOWN	112233	Unpublished	UNKNOWN	45.316 N 13.121 E	638	COI|COI|cytochrome oxidase subunit 1	UNKNOWN	mitochondrion Mustelus punctulatus (blackspotted smooth-hound)	Eukaryota; Metazoa; Chordata; Craniata; Vertebrata; Chondrichthyes; Elasmobranchii; Galeomorphii; Galeoidea; Carcharhiniformes; Triakidae; Mustelus.	.	UNKNOWN	UNKNOWN	UNKNOWN
KT307289	Mustelus punctulatus	Messinetti,S., Ferrari,A., Cannas,R., Consortium,E., Tinti,F. and	16-JUL-2016	Croatia: NC Adriatic Sea, Haul 50	Mustelus punctulatus voucher GENMAPDBS000753 cytochrome oxidase subunit 1 (COI) gene, partial cds; mitochondrial.	UNKNOWN	UNKNOWN	112233	Unpublished	UNKNOWN	45.316 N 13.121 E	635	COI|COI|cytochrome oxidase subunit 1	UNKNOWN	mitochondrion Mustelus punctulatus (blackspotted smooth-hound)	Eukaryota; Metazoa; Chordata; Craniata; Vertebrata; Chondrichthyes; Elasmobranchii; Galeomorphii; Galeoidea; Carcharhiniformes; Triakidae; Mustelus.	.	UNKNOWN	UNKNOWN	UNKNOWN
KT307290	Mustelus punctulatus	Messinetti,S., Ferrari,A., Cannas,R., Consortium,E., Tinti,F. and	16-JUL-2016	Croatia: NC Adriatic Sea, Haul 50	Mustelus punctulatus voucher GENMAPDBS000760 cytochrome oxidase subunit 1 (COI) gene, partial cds; mitochondrial.	UNKNOWN	UNKNOWN	112233	Unpublished	UNKNOWN	45.316 N 13.121 E	630	COI|COI|cytochrome oxidase subunit 1	UNKNOWN	mitochondrion Mustelus punctulatus (blackspotted smooth-hound)	Eukaryota; Metazoa; Chordata; Craniata; Vertebrata; Chondrichthyes; Elasmobranchii; Galeomorphii; Galeoidea; Carcharhiniformes; Triakidae; Mustelus.	.	UNKNOWN	UNKNOWN	UNKNOWN
KT307292	Mustelus punctulatus	Messinetti,S., Ferrari,A., Cannas,R., Consortium,E., Tinti,F. and	16-JUL-2016	Croatia: NC Adriatic Sea, Haul 50	Mustelus punctulatus voucher GENMAPDBS000774 cytochrome oxidase subunit 1 (COI) gene, partial cds; mitochondrial.	UNKNOWN	UNKNOWN	112233	Unpublished	UNKNOWN	45.316 N 13.121 E	625	COI|COI|cytochrome oxidase subunit 1	UNKNOWN	mitochondrion Mustelus punctulatus (blackspotted smooth-hound)	Eukaryota; Metazoa; Chordata; Craniata; Vertebrata; Chondrichthyes; Elasmobranchii; Galeomorphii; Galeoidea; Carcharhiniformes; Triakidae; Mustelus.	.	UNKNOWN	UNKNOWN	UNKNOWN
KT307294	Mustelus punctulatus	Messinetti,S., Ferrari,A., Cannas,R., Consortium,E., Tinti,F. and	16-JUL-2016	Croatia: NC Adriatic Sea, Haul 50	Mustelus punctulatus voucher GENMAPDBS000800 cytochrome oxidase subunit 1 (COI) gene, partial cds; mitochondrial.	UNKNOWN	UNKNOWN	112233	Unpublished	UNKNOWN	45.316 N 13.121 E	604	COI|COI|cytochrome oxidase subunit 1	UNKNOWN	mitochondrion Mustelus punctulatus (blackspotted smooth-hound)	Eukaryota; Metazoa; Chordata; Craniata; Vertebrata; Chondrichthyes; Elasmobranchii; Galeomorphii; Galeoidea; Carcharhiniformes; Triakidae; Mustelus.	.	UNKNOWN	UNKNOWN	UNKNOWN
KT307295	Mustelus punctulatus	Messinetti,S., Ferrari,A., Cannas,R., Consortium,E., Tinti,F. and	16-JUL-2016	Croatia: NC Adriatic Sea, Haul 50	Mustelus punctulatus voucher GENMAPDBS000801 cytochrome oxidase subunit 1 (COI) gene, partial cds; mitochondrial.	UNKNOWN	UNKNOWN	112233	Unpublished	UNKNOWN	45.316 N 13.121 E	606	COI|COI|cytochrome oxidase subunit 1	UNKNOWN	mitochondrion Mustelus punctulatus (blackspotted smooth-hound)	Eukaryota; Metazoa; Chordata; Craniata; Vertebrata; Chondrichthyes; Elasmobranchii; Galeomorphii; Galeoidea; Carcharhiniformes; Triakidae; Mustelus.	.	UNKNOWN	UNKNOWN	UNKNOWN
KT307296	Mustelus punctulatus	Messinetti,S., Ferrari,A., Cannas,R., Consortium,E., Tinti,F. and	16-JUL-2016	Croatia: NC Adriatic Sea, Haul 50	Mustelus punctulatus voucher GENMAPDBS000803 cytochrome oxidase subunit 1 (COI) gene, partial cds; mitochondrial.	UNKNOWN	UNKNOWN	112233	Unpublished	UNKNOWN	45.316 N 13.121 E	604	COI|COI|cytochrome oxidase subunit 1	UNKNOWN	mitochondrion Mustelus punctulatus (blackspotted smooth-hound)	Eukaryota; Metazoa; Chordata; Craniata; Vertebrata; Chondrichthyes; Elasmobranchii; Galeomorphii; Galeoidea; Carcharhiniformes; Triakidae; Mustelus.	.	UNKNOWN	UNKNOWN	UNKNOWN
KT307298	Mustelus punctulatus	Messinetti,S., Ferrari,A., Cannas,R., Consortium,E., Tinti,F. and	16-JUL-2016	Croatia: NC Adriatic Sea, Haul 50	Mustelus punctulatus voucher GENMAPDBS000805 cytochrome oxidase subunit 1 (COI) gene, partial cds; mitochondrial.	UNKNOWN	UNKNOWN	112233	Unpublished	UNKNOWN	45.316 N 13.121 E	623	COI|COI|cytochrome oxidase subunit 1	UNKNOWN	mitochondrion Mustelus punctulatus (blackspotted smooth-hound)	Eukaryota; Metazoa; Chordata; Craniata; Vertebrata; Chondrichthyes; Elasmobranchii; Galeomorphii; Galeoidea; Carcharhiniformes; Triakidae; Mustelus.	.	UNKNOWN	UNKNOWN	UNKNOWN
KT307299	Mustelus punctulatus	Messinetti,S., Ferrari,A., Cannas,R., Consortium,E., Tinti,F. and	16-JUL-2016	Croatia: NC Adriatic Sea, Haul 50	Mustelus punctulatus voucher GENMAPDBS000806 cytochrome oxidase subunit 1 (COI) gene, partial cds; mitochondrial.	UNKNOWN	UNKNOWN	112233	Unpublished	UNKNOWN	45.316 N 13.121 E	605	COI|COI|cytochrome oxidase subunit 1	UNKNOWN	mitochondrion Mustelus punctulatus (blackspotted smooth-hound)	Eukaryota; Metazoa; Chordata; Craniata; Vertebrata; Chondrichthyes; Elasmobranchii; Galeomorphii; Galeoidea; Carcharhiniformes; Triakidae; Mustelus.	.	UNKNOWN	UNKNOWN	UNKNOWN
KT307305	Mustelus punctulatus	Messinetti,S., Ferrari,A., Cannas,R., Consortium,E., Tinti,F. and	16-JUL-2016	Croatia: NC Adriatic Sea, Haul 50	Mustelus punctulatus voucher GENMAPDBS000812 cytochrome oxidase subunit 1 (COI) gene, partial cds; mitochondrial.	UNKNOWN	UNKNOWN	112233	Unpublished	UNKNOWN	45.316 N 13.121 E	604	COI|COI|cytochrome oxidase subunit 1	UNKNOWN	mitochondrion Mustelus punctulatus (blackspotted smooth-hound)	Eukaryota; Metazoa; Chordata; Craniata; Vertebrata; Chondrichthyes; Elasmobranchii; Galeomorphii; Galeoidea; Carcharhiniformes; Triakidae; Mustelus.	.	UNKNOWN	UNKNOWN	UNKNOWN
KT307308	Mustelus punctulatus	Messinetti,S., Ferrari,A., Cannas,R., Consortium,E., Tinti,F. and	16-JUL-2016	Croatia: NC Adriatic Sea, Haul 50	Mustelus punctulatus voucher GENMAPDBS000816 cytochrome oxidase subunit 1 (COI) gene, partial cds; mitochondrial.	UNKNOWN	UNKNOWN	112233	Unpublished	UNKNOWN	45.316 N 13.121 E	617	COI|COI|cytochrome oxidase subunit 1	UNKNOWN	mitochondrion Mustelus punctulatus (blackspotted smooth-hound)	Eukaryota; Metazoa; Chordata; Craniata; Vertebrata; Chondrichthyes; Elasmobranchii; Galeomorphii; Galeoidea; Carcharhiniformes; Triakidae; Mustelus.	.	UNKNOWN	UNKNOWN	UNKNOWN
KT307309	Mustelus punctulatus	Messinetti,S., Ferrari,A., Cannas,R., Consortium,E., Tinti,F. and	16-JUL-2016	Croatia: NC Adriatic Sea, Haul 50	Mustelus punctulatus voucher GENMAPDBS000817 cytochrome oxidase subunit 1 (COI) gene, partial cds; mitochondrial.	UNKNOWN	UNKNOWN	112233	Unpublished	UNKNOWN	45.316 N 13.121 E	630	COI|COI|cytochrome oxidase subunit 1	UNKNOWN	mitochondrion Mustelus punctulatus (blackspotted smooth-hound)	Eukaryota; Metazoa; Chordata; Craniata; Vertebrata; Chondrichthyes; Elasmobranchii; Galeomorphii; Galeoidea; Carcharhiniformes; Triakidae; Mustelus.	.	UNKNOWN	UNKNOWN	UNKNOWN
KT307317	Mustelus punctulatus	Messinetti,S., Ferrari,A., Cannas,R., Consortium,E., Tinti,F. and	16-JUL-2016	Croatia: NC Adriatic Sea, Haul 50	Mustelus punctulatus voucher GENMAPDBS000825 cytochrome oxidase subunit 1 (COI) gene, partial cds; mitochondrial.	UNKNOWN	UNKNOWN	112233	Unpublished	UNKNOWN	45.316 N 13.121 E	622	COI|COI|cytochrome oxidase subunit 1	UNKNOWN	mitochondrion Mustelus punctulatus (blackspotted smooth-hound)	Eukaryota; Metazoa; Chordata; Craniata; Vertebrata; Chondrichthyes; Elasmobranchii; Galeomorphii; Galeoidea; Carcharhiniformes; Triakidae; Mustelus.	.	UNKNOWN	UNKNOWN	UNKNOWN
KT307318	Mustelus punctulatus	Messinetti,S., Ferrari,A., Cannas,R., Consortium,E., Tinti,F. and	16-JUL-2016	Croatia: NC Adriatic Sea, Haul 50	Mustelus punctulatus voucher GENMAPDBS000826 cytochrome oxidase subunit 1 (COI) gene, partial cds; mitochondrial.	UNKNOWN	UNKNOWN	112233	Unpublished	UNKNOWN	45.316 N 13.121 E	629	COI|COI|cytochrome oxidase subunit 1	UNKNOWN	mitochondrion Mustelus punctulatus (blackspotted smooth-hound)	Eukaryota; Metazoa; Chordata; Craniata; Vertebrata; Chondrichthyes; Elasmobranchii; Galeomorphii; Galeoidea; Carcharhiniformes; Triakidae; Mustelus.	.	UNKNOWN	UNKNOWN	UNKNOWN
KT307322	Mustelus punctulatus	Messinetti,S., Ferrari,A., Cannas,R., Consortium,E., Tinti,F. and	16-JUL-2016	Croatia: NC Adriatic Sea, Haul 50	Mustelus punctulatus voucher GENMAPDBS000831 cytochrome oxidase subunit 1 (COI) gene, partial cds; mitochondrial.	UNKNOWN	UNKNOWN	112233	Unpublished	UNKNOWN	45.316 N 13.121 E	630	COI|COI|cytochrome oxidase subunit 1	UNKNOWN	mitochondrion Mustelus punctulatus (blackspotted smooth-hound)	Eukaryota; Metazoa; Chordata; Craniata; Vertebrata; Chondrichthyes; Elasmobranchii; Galeomorphii; Galeoidea; Carcharhiniformes; Triakidae; Mustelus.	.	UNKNOWN	UNKNOWN	UNKNOWN
KT307326	Mustelus punctulatus	Messinetti,S., Ferrari,A., Cannas,R., Consortium,E., Tinti,F. and	16-JUL-2016	Croatia: NC Adriatic Sea, Haul 50	Mustelus punctulatus voucher GENMAPDBS000835 cytochrome oxidase subunit 1 (COI) gene, partial cds; mitochondrial.	UNKNOWN	UNKNOWN	112233	Unpublished	UNKNOWN	45.316 N 13.121 E	626	COI|COI|cytochrome oxidase subunit 1	UNKNOWN	mitochondrion Mustelus punctulatus (blackspotted smooth-hound)	Eukaryota; Metazoa; Chordata; Craniata; Vertebrata; Chondrichthyes; Elasmobranchii; Galeomorphii; Galeoidea; Carcharhiniformes; Triakidae; Mustelus.	.	UNKNOWN	UNKNOWN	UNKNOWN
KT307327	Mustelus punctulatus	Messinetti,S., Ferrari,A., Cannas,R., Consortium,E., Tinti,F. and	16-JUL-2016	Croatia: NC Adriatic Sea, Haul 50	Mustelus punctulatus voucher GENMAPDBS000836 cytochrome oxidase subunit 1 (COI) gene, partial cds; mitochondrial.	UNKNOWN	UNKNOWN	112233	Unpublished	UNKNOWN	45.316 N 13.121 E	611	COI|COI|cytochrome oxidase subunit 1	UNKNOWN	mitochondrion Mustelus punctulatus (blackspotted smooth-hound)	Eukaryota; Metazoa; Chordata; Craniata; Vertebrata; Chondrichthyes; Elasmobranchii; Galeomorphii; Galeoidea; Carcharhiniformes; Triakidae; Mustelus.	.	UNKNOWN	UNKNOWN	UNKNOWN
KT307328	Mustelus punctulatus	Messinetti,S., Ferrari,A., Cannas,R., Consortium,E., Tinti,F. and	16-JUL-2016	Croatia: NC Adriatic Sea, Haul 50	Mustelus punctulatus voucher GENMAPDBS000837 cytochrome oxidase subunit 1 (COI) gene, partial cds; mitochondrial.	UNKNOWN	UNKNOWN	112233	Unpublished	UNKNOWN	45.316 N 13.121 E	627	COI|COI|cytochrome oxidase subunit 1	UNKNOWN	mitochondrion Mustelus punctulatus (blackspotted smooth-hound)	Eukaryota; Metazoa; Chordata; Craniata; Vertebrata; Chondrichthyes; Elasmobranchii; Galeomorphii; Galeoidea; Carcharhiniformes; Triakidae; Mustelus.	.	UNKNOWN	UNKNOWN	UNKNOWN
KT307338	Mustelus punctulatus	Messinetti,S., Ferrari,A., Cannas,R., Consortium,E., Tinti,F. and	16-JUL-2016	Croatia: NC Adriatic Sea, Haul 50	Mustelus punctulatus voucher GENMAPDBS000754 cytochrome oxidase subunit 1 (COI) gene, partial cds; mitochondrial.	UNKNOWN	UNKNOWN	112233	Unpublished	UNKNOWN	45.316 N 13.121 E	628	COI|COI|cytochrome oxidase subunit 1	UNKNOWN	mitochondrion Mustelus punctulatus (blackspotted smooth-hound)	Eukaryota; Metazoa; Chordata; Craniata; Vertebrata; Chondrichthyes; Elasmobranchii; Galeomorphii; Galeoidea; Carcharhiniformes; Triakidae; Mustelus.	.	UNKNOWN	UNKNOWN	UNKNOWN
KT307340	Mustelus punctulatus	Messinetti,S., Ferrari,A., Cannas,R., Consortium,E., Tinti,F. and	16-JUL-2016	Croatia: NC Adriatic Sea, Haul 50	Mustelus punctulatus voucher GENMAPDBS000756 cytochrome oxidase subunit 1 (COI) gene, partial cds; mitochondrial.	UNKNOWN	UNKNOWN	112233	Unpublished	UNKNOWN	45.316 N 13.121 E	632	COI|COI|cytochrome oxidase subunit 1	UNKNOWN	mitochondrion Mustelus punctulatus (blackspotted smooth-hound)	Eukaryota; Metazoa; Chordata; Craniata; Vertebrata; Chondrichthyes; Elasmobranchii; Galeomorphii; Galeoidea; Carcharhiniformes; Triakidae; Mustelus.	.	UNKNOWN	UNKNOWN	UNKNOWN
KT307342	Mustelus punctulatus	Messinetti,S., Ferrari,A., Cannas,R., Consortium,E., Tinti,F. and	16-JUL-2016	Croatia: NC Adriatic Sea, Haul 50	Mustelus punctulatus voucher GENMAPDBS000758 cytochrome oxidase subunit 1 (COI) gene, partial cds; mitochondrial.	UNKNOWN	UNKNOWN	112233	Unpublished	UNKNOWN	45.316 N 13.121 E	634	COI|COI|cytochrome oxidase subunit 1	UNKNOWN	mitochondrion Mustelus punctulatus (blackspotted smooth-hound)	Eukaryota; Metazoa; Chordata; Craniata; Vertebrata; Chondrichthyes; Elasmobranchii; Galeomorphii; Galeoidea; Carcharhiniformes; Triakidae; Mustelus.	.	UNKNOWN	UNKNOWN	UNKNOWN
KT307343	Mustelus punctulatus	Messinetti,S., Ferrari,A., Cannas,R., Consortium,E., Tinti,F. and	16-JUL-2016	Croatia: NC Adriatic Sea, Haul 50	Mustelus punctulatus voucher GENMAPDBS000759 cytochrome oxidase subunit 1 (COI) gene, partial cds; mitochondrial.	UNKNOWN	UNKNOWN	112233	Unpublished	UNKNOWN	45.316 N 13.121 E	633	COI|COI|cytochrome oxidase subunit 1	UNKNOWN	mitochondrion Mustelus punctulatus (blackspotted smooth-hound)	Eukaryota; Metazoa; Chordata; Craniata; Vertebrata; Chondrichthyes; Elasmobranchii; Galeomorphii; Galeoidea; Carcharhiniformes; Triakidae; Mustelus.	.	UNKNOWN	UNKNOWN	UNKNOWN
KT307345	Mustelus punctulatus	Messinetti,S., Ferrari,A., Cannas,R., Consortium,E., Tinti,F. and	16-JUL-2016	Croatia: NC Adriatic Sea, Haul 50	Mustelus punctulatus voucher GENMAPDBS000763 cytochrome oxidase subunit 1 (COI) gene, partial cds; mitochondrial.	UNKNOWN	UNKNOWN	112233	Unpublished	UNKNOWN	45.316 N 13.121 E	637	COI|COI|cytochrome oxidase subunit 1	UNKNOWN	mitochondrion Mustelus punctulatus (blackspotted smooth-hound)	Eukaryota; Metazoa; Chordata; Craniata; Vertebrata; Chondrichthyes; Elasmobranchii; Galeomorphii; Galeoidea; Carcharhiniformes; Triakidae; Mustelus.	.	UNKNOWN	UNKNOWN	UNKNOWN
KT307347	Mustelus punctulatus	Messinetti,S., Ferrari,A., Cannas,R., Consortium,E., Tinti,F. and	16-JUL-2016	Croatia: NC Adriatic Sea, Haul 50	Mustelus punctulatus voucher GENMAPDBS000765 cytochrome oxidase subunit 1 (COI) gene, partial cds; mitochondrial.	UNKNOWN	UNKNOWN	112233	Unpublished	UNKNOWN	45.316 N 13.121 E	633	COI|COI|cytochrome oxidase subunit 1	UNKNOWN	mitochondrion Mustelus punctulatus (blackspotted smooth-hound)	Eukaryota; Metazoa; Chordata; Craniata; Vertebrata; Chondrichthyes; Elasmobranchii; Galeomorphii; Galeoidea; Carcharhiniformes; Triakidae; Mustelus.	.	UNKNOWN	UNKNOWN	UNKNOWN
KT307348	Mustelus punctulatus	Messinetti,S., Ferrari,A., Cannas,R., Consortium,E., Tinti,F. and	16-JUL-2016	Croatia: NC Adriatic Sea, Haul 50	Mustelus punctulatus voucher GENMAPDBS000766 cytochrome oxidase subunit 1 (COI) gene, partial cds; mitochondrial.	UNKNOWN	UNKNOWN	112233	Unpublished	UNKNOWN	45.316 N 13.121 E	620	COI|COI|cytochrome oxidase subunit 1	UNKNOWN	mitochondrion Mustelus punctulatus (blackspotted smooth-hound)	Eukaryota; Metazoa; Chordata; Craniata; Vertebrata; Chondrichthyes; Elasmobranchii; Galeomorphii; Galeoidea; Carcharhiniformes; Triakidae; Mustelus.	.	UNKNOWN	UNKNOWN	UNKNOWN
KT307349	Mustelus punctulatus	Messinetti,S., Ferrari,A., Cannas,R., Consortium,E., Tinti,F. and	16-JUL-2016	Croatia: NC Adriatic Sea, Haul 50	Mustelus punctulatus voucher GENMAPDBS000767 cytochrome oxidase subunit 1 (COI) gene, partial cds; mitochondrial.	UNKNOWN	UNKNOWN	112233	Unpublished	UNKNOWN	45.316 N 13.121 E	631	COI|COI|cytochrome oxidase subunit 1	UNKNOWN	mitochondrion Mustelus punctulatus (blackspotted smooth-hound)	Eukaryota; Metazoa; Chordata; Craniata; Vertebrata; Chondrichthyes; Elasmobranchii; Galeomorphii; Galeoidea; Carcharhiniformes; Triakidae; Mustelus.	.	UNKNOWN	UNKNOWN	UNKNOWN
KT307366	Prionace glauca	Messinetti,S., Ferrari,A., Cannas,R., Consortium,E., Tinti,F. and	16-JUL-2016	Algeria: TENES	Prionace glauca voucher EL060 cytochrome oxidase subunit 1 (COI) gene, partial cds; mitochondrial.	UNKNOWN	UNKNOWN	7815	Unpublished	UNKNOWN	UNKNOWN	652	COI|COI|cytochrome oxidase subunit 1	UNKNOWN	mitochondrion Prionace glauca (blue shark)	Eukaryota; Metazoa; Chordata; Craniata; Vertebrata; Chondrichthyes; Elasmobranchii; Galeomorphii; Galeoidea; Carcharhiniformes; Carcharhinidae; Prionace.	.	UNKNOWN	UNKNOWN	UNKNOWN
KT307426	Scyliorhinus canicula	Messinetti,S., Ferrari,A., Cannas,R., Consortium,E., Tinti,F. and	16-JUL-2016	Italy	Scyliorhinus canicula voucher GenMAPDB485 cytochrome oxidase subunit 1 (COI) gene, partial cds; mitochondrial.	UNKNOWN	UNKNOWN	7830	Unpublished	UNKNOWN	UNKNOWN	647	COI|COI|cytochrome oxidase subunit 1	UNKNOWN	mitochondrion Scyliorhinus canicula (smaller spotted catshark)	Eukaryota; Metazoa; Chordata; Craniata; Vertebrata; Chondrichthyes; Elasmobranchii; Galeomorphii; Galeoidea; Carcharhiniformes; Scyliorhinidae; Scyliorhinus.	.	UNKNOWN	UNKNOWN	UNKNOWN
KT307435	Squalus blainville	Messinetti,S., Ferrari,A., Cannas,R., Consortium,E., Tinti,F. and	16-JUL-2016	Malta: FMZ	Squalus blainville voucher Leanne_B006 cytochrome oxidase subunit 1 (COI) gene, partial cds; mitochondrial.	UNKNOWN	UNKNOWN	934694	Unpublished	UNKNOWN	UNKNOWN	634	COI|COI|cytochrome oxidase subunit 1	UNKNOWN	mitochondrion Squalus blainville (longnose spurdog)	Eukaryota; Metazoa; Chordata; Craniata; Vertebrata; Chondrichthyes; Elasmobranchii; Squalomorphii; Squaliformes; Squalidae; Squalus.	.	UNKNOWN	UNKNOWN	UNKNOWN
KT307437	Squalus blainville	Messinetti,S., Ferrari,A., Cannas,R., Consortium,E., Tinti,F. and	16-JUL-2016	Malta: FMZ	Squalus blainville voucher Leanne_B003 cytochrome oxidase subunit 1 (COI) gene, partial cds; mitochondrial.	UNKNOWN	UNKNOWN	934694	Unpublished	UNKNOWN	UNKNOWN	635	COI|COI|cytochrome oxidase subunit 1	UNKNOWN	mitochondrion Squalus blainville (longnose spurdog)	Eukaryota; Metazoa; Chordata; Craniata; Vertebrata; Chondrichthyes; Elasmobranchii; Squalomorphii; Squaliformes; Squalidae; Squalus.	.	UNKNOWN	UNKNOWN	UNKNOWN
KT307438	Squalus blainville	Messinetti,S., Ferrari,A., Cannas,R., Consortium,E., Tinti,F. and	16-JUL-2016	Malta: FMZ	Squalus blainville voucher Leanne_B002 cytochrome oxidase subunit 1 (COI) gene, partial cds; mitochondrial.	UNKNOWN	UNKNOWN	934694	Unpublished	UNKNOWN	UNKNOWN	652	COI|COI|cytochrome oxidase subunit 1	UNKNOWN	mitochondrion Squalus blainville (longnose spurdog)	Eukaryota; Metazoa; Chordata; Craniata; Vertebrata; Chondrichthyes; Elasmobranchii; Squalomorphii; Squaliformes; Squalidae; Squalus.	.	UNKNOWN	UNKNOWN	UNKNOWN
KT307439	Squalus blainville	Messinetti,S., Ferrari,A., Cannas,R., Consortium,E., Tinti,F. and	16-JUL-2016	Malta: FMZ	Squalus blainville voucher Leanne_A003 cytochrome oxidase subunit 1 (COI) gene, partial cds; mitochondrial.	UNKNOWN	UNKNOWN	934694	Unpublished	UNKNOWN	UNKNOWN	652	COI|COI|cytochrome oxidase subunit 1	UNKNOWN	mitochondrion Squalus blainville (longnose spurdog)	Eukaryota; Metazoa; Chordata; Craniata; Vertebrata; Chondrichthyes; Elasmobranchii; Squalomorphii; Squaliformes; Squalidae; Squalus.	.	UNKNOWN	UNKNOWN	UNKNOWN
KT307441	Squalus blainville	Messinetti,S., Ferrari,A., Cannas,R., Consortium,E., Tinti,F. and	16-JUL-2016	Italy: North-eastearn Sardinia	Squalus blainville voucher GenMaPDB000684 cytochrome oxidase subunit 1 (COI) gene, partial cds; mitochondrial.	UNKNOWN	UNKNOWN	934694	Unpublished	UNKNOWN	UNKNOWN	648	COI|COI|cytochrome oxidase subunit 1	UNKNOWN	mitochondrion Squalus blainville (longnose spurdog)	Eukaryota; Metazoa; Chordata; Craniata; Vertebrata; Chondrichthyes; Elasmobranchii; Squalomorphii; Squaliformes; Squalidae; Squalus.	.	UNKNOWN	UNKNOWN	UNKNOWN
KT307444	Squalus blainville	Messinetti,S., Ferrari,A., Cannas,R., Consortium,E., Tinti,F. and	16-JUL-2016	Italy: North-eastearn Sardinia	Squalus blainville voucher GenMaPDB000683 cytochrome oxidase subunit 1 (COI) gene, partial cds; mitochondrial.	UNKNOWN	UNKNOWN	934694	Unpublished	UNKNOWN	UNKNOWN	648	COI|COI|cytochrome oxidase subunit 1	UNKNOWN	mitochondrion Squalus blainville (longnose spurdog)	Eukaryota; Metazoa; Chordata; Craniata; Vertebrata; Chondrichthyes; Elasmobranchii; Squalomorphii; Squaliformes; Squalidae; Squalus.	.	UNKNOWN	UNKNOWN	UNKNOWN
KT307446	Squalus blainville	Messinetti,S., Ferrari,A., Cannas,R., Consortium,E., Tinti,F. and	16-JUL-2016	Malta: FMZ	Squalus blainville voucher Leanne_B001 cytochrome oxidase subunit 1 (COI) gene, partial cds; mitochondrial.	UNKNOWN	UNKNOWN	934694	Unpublished	UNKNOWN	UNKNOWN	633	COI|COI|cytochrome oxidase subunit 1	UNKNOWN	mitochondrion Squalus blainville (longnose spurdog)	Eukaryota; Metazoa; Chordata; Craniata; Vertebrata; Chondrichthyes; Elasmobranchii; Squalomorphii; Squaliformes; Squalidae; Squalus.	.	UNKNOWN	UNKNOWN	UNKNOWN
KT307447	Squalus blainville	Messinetti,S., Ferrari,A., Cannas,R., Consortium,E., Tinti,F. and	16-JUL-2016	Malta: FMZ	Squalus blainville voucher Leanne_A006 cytochrome oxidase subunit 1 (COI) gene, partial cds; mitochondrial.	UNKNOWN	UNKNOWN	934694	Unpublished	UNKNOWN	UNKNOWN	642	COI|COI|cytochrome oxidase subunit 1	UNKNOWN	mitochondrion Squalus blainville (longnose spurdog)	Eukaryota; Metazoa; Chordata; Craniata; Vertebrata; Chondrichthyes; Elasmobranchii; Squalomorphii; Squaliformes; Squalidae; Squalus.	.	UNKNOWN	UNKNOWN	UNKNOWN
KU737921	Squalus acanthias	Hyde,J.R. and Acuna,E.	29-MAY-2019	Chile	Squalus acanthias voucher SWFSC:SQ1 cytochrome oxidase subunit I (COI) gene, partial cds; mitochondrial.	UNKNOWN	UNKNOWN	7797	Unpublished	UNKNOWN	UNKNOWN	655	COI|COI|cytochrome oxidase subunit I	UNKNOWN	mitochondrion Squalus acanthias (spiny dogfish)	Eukaryota; Metazoa; Chordata; Craniata; Vertebrata; Chondrichthyes; Elasmobranchii; Squalomorphii; Squaliformes; Squalidae; Squalus.	.	UNKNOWN	white muscle	UNKNOWN
KY176537	Mustelus asterias	Yokes,M.B.	08-MAY-2017	Turkey: Tekirdag, Sarkoy	Mustelus asterias voucher 1352 cytochrome c oxidase subunit I (COI) gene, partial cds; mitochondrial.	UNKNOWN	UNKNOWN	112232	Unpublished	UNKNOWN	UNKNOWN	642	COI|COI|cytochrome c oxidase subunit I	UNKNOWN	mitochondrion Mustelus asterias (starry smooth-hound)	Eukaryota; Metazoa; Chordata; Craniata; Vertebrata; Chondrichthyes; Elasmobranchii; Galeomorphii; Galeoidea; Carcharhiniformes; Triakidae; Mustelus.	.	UNKNOWN	UNKNOWN	UNKNOWN
KY176538	Mustelus mustelus	Yokes,M.B.	08-MAY-2017	Turkey: Hatay, Samandag	Mustelus mustelus voucher 1470 cytochrome c oxidase subunit I (COI) gene, partial cds; mitochondrial.	UNKNOWN	UNKNOWN	112230	Unpublished	UNKNOWN	UNKNOWN	642	COI|COI|cytochrome c oxidase subunit I	UNKNOWN	mitochondrion Mustelus mustelus (smooth-hound)	Eukaryota; Metazoa; Chordata; Craniata; Vertebrata; Chondrichthyes; Elasmobranchii; Galeomorphii; Galeoidea; Carcharhiniformes; Triakidae; Mustelus.	.	UNKNOWN	UNKNOWN	UNKNOWN
KY176625	Scyliorhinus canicula	Yokes,M.B.	08-MAY-2017	Turkey: Balikesir, Avsa Adasi	Scyliorhinus canicula voucher 1366 cytochrome c oxidase subunit I (COI) gene, partial cds; mitochondrial.	UNKNOWN	UNKNOWN	7830	Unpublished	UNKNOWN	UNKNOWN	642	COI|COI|cytochrome c oxidase subunit I	UNKNOWN	mitochondrion Scyliorhinus canicula (smaller spotted catshark)	Eukaryota; Metazoa; Chordata; Craniata; Vertebrata; Chondrichthyes; Elasmobranchii; Galeomorphii; Galeoidea; Carcharhiniformes; Scyliorhinidae; Scyliorhinus.	.	UNKNOWN	UNKNOWN	UNKNOWN
KY909440	Mustelus mustelus	Vella,A., Vella,N. and Schembri,S.	01-OCT-2017	Malta	Mustelus mustelus isolate CBRG-Mmus01 cytochrome oxidase c subunit 1 (COI) gene, partial cds; mitochondrial.	UNKNOWN	UNKNOWN	112230	Mar Genomics (2017) In press	UNKNOWN	UNKNOWN	610	COI|COI|cytochrome oxidase c subunit 1	UNKNOWN	mitochondrion Mustelus mustelus (smooth-hound)	Eukaryota; Metazoa; Chordata; Craniata; Vertebrata; Chondrichthyes; Elasmobranchii; Galeomorphii; Galeoidea; Carcharhiniformes; Triakidae; Mustelus.	.	UNKNOWN	UNKNOWN	CBRG-Mmus01
KY909444	Mustelus mustelus	Vella,A., Vella,N. and Schembri,S.	01-OCT-2017	Malta	Mustelus mustelus isolate CBRG-Mmus05 cytochrome oxidase c subunit 1 (COI) gene, partial cds; mitochondrial.	UNKNOWN	UNKNOWN	112230	Mar Genomics (2017) In press	UNKNOWN	UNKNOWN	610	COI|COI|cytochrome oxidase c subunit 1	UNKNOWN	mitochondrion Mustelus mustelus (smooth-hound)	Eukaryota; Metazoa; Chordata; Craniata; Vertebrata; Chondrichthyes; Elasmobranchii; Galeomorphii; Galeoidea; Carcharhiniformes; Triakidae; Mustelus.	.	UNKNOWN	UNKNOWN	CBRG-Mmus05
KY909450	Mustelus mustelus	Vella,A., Vella,N. and Schembri,S.	01-OCT-2017	Malta	Mustelus mustelus isolate CBRG-Mmus11 cytochrome oxidase c subunit 1 (COI) gene, partial cds; mitochondrial.	UNKNOWN	UNKNOWN	112230	Mar Genomics (2017) In press	UNKNOWN	UNKNOWN	610	COI|COI|cytochrome oxidase c subunit 1	UNKNOWN	mitochondrion Mustelus mustelus (smooth-hound)	Eukaryota; Metazoa; Chordata; Craniata; Vertebrata; Chondrichthyes; Elasmobranchii; Galeomorphii; Galeoidea; Carcharhiniformes; Triakidae; Mustelus.	.	UNKNOWN	UNKNOWN	CBRG-Mmus11
KY909453	Mustelus punctulatus	Vella,A., Vella,N. and Schembri,S.	01-OCT-2017	Malta	Mustelus punctulatus isolate CBRG-Mpun03 cytochrome oxidase c subunit 1 (COI) gene, partial cds; mitochondrial.	UNKNOWN	UNKNOWN	112233	Mar Genomics (2017) In press	UNKNOWN	UNKNOWN	610	COI|COI|cytochrome oxidase c subunit 1	UNKNOWN	mitochondrion Mustelus punctulatus (blackspotted smooth-hound)	Eukaryota; Metazoa; Chordata; Craniata; Vertebrata; Chondrichthyes; Elasmobranchii; Galeomorphii; Galeoidea; Carcharhiniformes; Triakidae; Mustelus.	.	UNKNOWN	UNKNOWN	CBRG-Mpun03
KY909530	Scyliorhinus canicula	Vella,A., Vella,N. and Schembri,S.	01-OCT-2017	Malta	Scyliorhinus canicula isolate CBRG-Scan02 cytochrome oxidase c subunit 1 (COI) gene, partial cds; mitochondrial.	UNKNOWN	UNKNOWN	7830	Mar Genomics (2017) In press	UNKNOWN	UNKNOWN	610	COI|COI|cytochrome oxidase c subunit 1	UNKNOWN	mitochondrion Scyliorhinus canicula (smaller spotted catshark)	Eukaryota; Metazoa; Chordata; Craniata; Vertebrata; Chondrichthyes; Elasmobranchii; Galeomorphii; Galeoidea; Carcharhiniformes; Scyliorhinidae; Scyliorhinus.	.	UNKNOWN	UNKNOWN	CBRG-Scan02
KY909531	Scyliorhinus canicula	Vella,A., Vella,N. and Schembri,S.	01-OCT-2017	Malta	Scyliorhinus canicula isolate CBRG-Scan03 cytochrome oxidase c subunit 1 (COI) gene, partial cds; mitochondrial.	UNKNOWN	UNKNOWN	7830	Mar Genomics (2017) In press	UNKNOWN	UNKNOWN	610	COI|COI|cytochrome oxidase c subunit 1	UNKNOWN	mitochondrion Scyliorhinus canicula (smaller spotted catshark)	Eukaryota; Metazoa; Chordata; Craniata; Vertebrata; Chondrichthyes; Elasmobranchii; Galeomorphii; Galeoidea; Carcharhiniformes; Scyliorhinidae; Scyliorhinus.	.	UNKNOWN	UNKNOWN	CBRG-Scan03
KY909532	Scyliorhinus canicula	Vella,A., Vella,N. and Schembri,S.	01-OCT-2017	Malta	Scyliorhinus canicula isolate CBRG-Scan04 cytochrome oxidase c subunit 1 (COI) gene, partial cds; mitochondrial.	UNKNOWN	UNKNOWN	7830	Mar Genomics (2017) In press	UNKNOWN	UNKNOWN	610	COI|COI|cytochrome oxidase c subunit 1	UNKNOWN	mitochondrion Scyliorhinus canicula (smaller spotted catshark)	Eukaryota; Metazoa; Chordata; Craniata; Vertebrata; Chondrichthyes; Elasmobranchii; Galeomorphii; Galeoidea; Carcharhiniformes; Scyliorhinidae; Scyliorhinus.	.	UNKNOWN	UNKNOWN	CBRG-Scan04
KY909534	Scyliorhinus canicula	Vella,A., Vella,N. and Schembri,S.	01-OCT-2017	Malta	Scyliorhinus canicula isolate CBRG-Scan06 cytochrome oxidase c subunit 1 (COI) gene, partial cds; mitochondrial.	UNKNOWN	UNKNOWN	7830	Mar Genomics (2017) In press	UNKNOWN	UNKNOWN	610	COI|COI|cytochrome oxidase c subunit 1	UNKNOWN	mitochondrion Scyliorhinus canicula (smaller spotted catshark)	Eukaryota; Metazoa; Chordata; Craniata; Vertebrata; Chondrichthyes; Elasmobranchii; Galeomorphii; Galeoidea; Carcharhiniformes; Scyliorhinidae; Scyliorhinus.	.	UNKNOWN	UNKNOWN	CBRG-Scan06
MF828601	Squalus blainville	Bellodi,A., Porcu,C., Cau,A., Marongiu,M.F., Melis,R., Mulas,A.,	09-SEP-2018	Italy: Sardinia	Squalus blainville voucher 12SB11 cytochrome c oxidase subunit I (COI) gene, partial cds; mitochondrial.	UNKNOWN	UNKNOWN	934694	Mediterr Mar Sci 19 (2), 256-272 (2018)	UNKNOWN	UNKNOWN	609	COI|COI|cytochrome c oxidase subunit I	UNKNOWN	mitochondrion Squalus blainville (longnose spurdog)	Eukaryota; Metazoa; Chordata; Craniata; Vertebrata; Chondrichthyes; Elasmobranchii; Squalimorphii; Squaliformes; Squalidae; Squalus.	.	UNKNOWN	UNKNOWN	UNKNOWN
MF828602	Squalus blainville	Bellodi,A., Porcu,C., Cau,A., Marongiu,M.F., Melis,R., Mulas,A.,	09-SEP-2018	Italy: Sardinia	Squalus blainville voucher 10SB11 cytochrome c oxidase subunit I (COI) gene, partial cds; mitochondrial.	UNKNOWN	UNKNOWN	934694	Mediterr Mar Sci 19 (2), 256-272 (2018)	UNKNOWN	UNKNOWN	609	COI|COI|cytochrome c oxidase subunit I	UNKNOWN	mitochondrion Squalus blainville (longnose spurdog)	Eukaryota; Metazoa; Chordata; Craniata; Vertebrata; Chondrichthyes; Elasmobranchii; Squalimorphii; Squaliformes; Squalidae; Squalus.	.	UNKNOWN	UNKNOWN	UNKNOWN
MF828605	Squalus blainville	Bellodi,A., Porcu,C., Cau,A., Marongiu,M.F., Melis,R., Mulas,A.,	09-SEP-2018	Italy: Sardinia	Squalus blainville voucher 23SB11 cytochrome c oxidase subunit I (COI) gene, partial cds; mitochondrial.	UNKNOWN	UNKNOWN	934694	Mediterr Mar Sci 19 (2), 256-272 (2018)	UNKNOWN	UNKNOWN	609	COI|COI|cytochrome c oxidase subunit I	UNKNOWN	mitochondrion Squalus blainville (longnose spurdog)	Eukaryota; Metazoa; Chordata; Craniata; Vertebrata; Chondrichthyes; Elasmobranchii; Squalimorphii; Squaliformes; Squalidae; Squalus.	.	UNKNOWN	UNKNOWN	UNKNOWN
MF828606	Squalus blainville	Bellodi,A., Porcu,C., Cau,A., Marongiu,M.F., Melis,R., Mulas,A.,	09-SEP-2018	Italy: Sardinia	Squalus blainville voucher 31SB11 cytochrome c oxidase subunit I (COI) gene, partial cds; mitochondrial.	UNKNOWN	UNKNOWN	934694	Mediterr Mar Sci 19 (2), 256-272 (2018)	UNKNOWN	UNKNOWN	609	COI|COI|cytochrome c oxidase subunit I	UNKNOWN	mitochondrion Squalus blainville (longnose spurdog)	Eukaryota; Metazoa; Chordata; Craniata; Vertebrata; Chondrichthyes; Elasmobranchii; Squalimorphii; Squaliformes; Squalidae; Squalus.	.	UNKNOWN	UNKNOWN	UNKNOWN
MF828608	Squalus blainville	Bellodi,A., Porcu,C., Cau,A., Marongiu,M.F., Melis,R., Mulas,A.,	09-SEP-2018	Italy: Sardinia	Squalus blainville voucher 71SB11 cytochrome c oxidase subunit I (COI) gene, partial cds; mitochondrial.	UNKNOWN	UNKNOWN	934694	Mediterr Mar Sci 19 (2), 256-272 (2018)	UNKNOWN	UNKNOWN	609	COI|COI|cytochrome c oxidase subunit I	UNKNOWN	mitochondrion Squalus blainville (longnose spurdog)	Eukaryota; Metazoa; Chordata; Craniata; Vertebrata; Chondrichthyes; Elasmobranchii; Squalimorphii; Squaliformes; Squalidae; Squalus.	.	UNKNOWN	UNKNOWN	UNKNOWN
MF828610	Squalus blainville	Bellodi,A., Porcu,C., Cau,A., Marongiu,M.F., Melis,R., Mulas,A.,	09-SEP-2018	Italy: Sardinia	Squalus blainville voucher 89SB10 cytochrome c oxidase subunit I (COI) gene, partial cds; mitochondrial.	UNKNOWN	UNKNOWN	934694	Mediterr Mar Sci 19 (2), 256-272 (2018)	UNKNOWN	UNKNOWN	609	COI|COI|cytochrome c oxidase subunit I	UNKNOWN	mitochondrion Squalus blainville (longnose spurdog)	Eukaryota; Metazoa; Chordata; Craniata; Vertebrata; Chondrichthyes; Elasmobranchii; Squalimorphii; Squaliformes; Squalidae; Squalus.	.	UNKNOWN	UNKNOWN	UNKNOWN
MG703523	Prionace glauca	Almeron-Souza,F., Sperb,C., Castilho,C.L., Figueiredo,P.I.,	22-MAY-2018	UNKNOWN	Prionace glauca isolate IIL15 cytochrome oxidase subunit I (COI) gene, partial cds; mitochondrial.	forensic analysis of shark meat from local markets	UNKNOWN	7815	Front Genet 9, 138 (2018)	UNKNOWN	UNKNOWN	650	COI|COI|cytochrome oxidase subunit I	UNKNOWN	mitochondrion Prionace glauca (blue shark)	Eukaryota; Metazoa; Chordata; Craniata; Vertebrata; Chondrichthyes; Elasmobranchii; Galeomorphii; Galeoidea; Carcharhiniformes; Carcharhinidae; Prionace.	.	UNKNOWN	UNKNOWN	IIL15
MG703525	Prionace glauca	Almeron-Souza,F., Sperb,C., Castilho,C.L., Figueiredo,P.I.,	22-MAY-2018	UNKNOWN	Prionace glauca isolate IIL31 cytochrome oxidase subunit I (COI) gene, partial cds; mitochondrial.	forensic analysis of shark meat from local markets	UNKNOWN	7815	Front Genet 9, 138 (2018)	UNKNOWN	UNKNOWN	613	COI|COI|cytochrome oxidase subunit I	UNKNOWN	mitochondrion Prionace glauca (blue shark)	Eukaryota; Metazoa; Chordata; Craniata; Vertebrata; Chondrichthyes; Elasmobranchii; Galeomorphii; Galeoidea; Carcharhiniformes; Carcharhinidae; Prionace.	.	UNKNOWN	UNKNOWN	IIL31
MG703526	Prionace glauca	Almeron-Souza,F., Sperb,C., Castilho,C.L., Figueiredo,P.I.,	22-MAY-2018	UNKNOWN	Prionace glauca isolate IIL34 cytochrome oxidase subunit I (COI) gene, partial cds; mitochondrial.	forensic analysis of shark meat from local markets	UNKNOWN	7815	Front Genet 9, 138 (2018)	UNKNOWN	UNKNOWN	650	COI|COI|cytochrome oxidase subunit I	UNKNOWN	mitochondrion Prionace glauca (blue shark)	Eukaryota; Metazoa; Chordata; Craniata; Vertebrata; Chondrichthyes; Elasmobranchii; Galeomorphii; Galeoidea; Carcharhiniformes; Carcharhinidae; Prionace.	.	UNKNOWN	UNKNOWN	IIL34
MG703528	Prionace glauca	Almeron-Souza,F., Sperb,C., Castilho,C.L., Figueiredo,P.I.,	22-MAY-2018	UNKNOWN	Prionace glauca isolate 022 cytochrome oxidase subunit I (COI) gene, partial cds; mitochondrial.	forensic analysis of shark meat from local markets	UNKNOWN	7815	Front Genet 9, 138 (2018)	UNKNOWN	UNKNOWN	607	COI|COI|cytochrome oxidase subunit I	UNKNOWN	mitochondrion Prionace glauca (blue shark)	Eukaryota; Metazoa; Chordata; Craniata; Vertebrata; Chondrichthyes; Elasmobranchii; Galeomorphii; Galeoidea; Carcharhiniformes; Carcharhinidae; Prionace.	.	UNKNOWN	UNKNOWN	22
MG703531	Prionace glauca	Almeron-Souza,F., Sperb,C., Castilho,C.L., Figueiredo,P.I.,	22-MAY-2018	UNKNOWN	Prionace glauca isolate FA23 cytochrome oxidase subunit I (COI) gene, partial cds; mitochondrial.	forensic analysis of shark meat from local markets	UNKNOWN	7815	Front Genet 9, 138 (2018)	UNKNOWN	UNKNOWN	641	COI|COI|cytochrome oxidase subunit I	UNKNOWN	mitochondrion Prionace glauca (blue shark)	Eukaryota; Metazoa; Chordata; Craniata; Vertebrata; Chondrichthyes; Elasmobranchii; Galeomorphii; Galeoidea; Carcharhiniformes; Carcharhinidae; Prionace.	.	UNKNOWN	UNKNOWN	FA23
MG703534	Prionace glauca	Almeron-Souza,F., Sperb,C., Castilho,C.L., Figueiredo,P.I.,	22-MAY-2018	UNKNOWN	Prionace glauca isolate FA26 cytochrome oxidase subunit I (COI) gene, partial cds; mitochondrial.	forensic analysis of shark meat from local markets	UNKNOWN	7815	Front Genet 9, 138 (2018)	UNKNOWN	UNKNOWN	634	COI|COI|cytochrome oxidase subunit I	UNKNOWN	mitochondrion Prionace glauca (blue shark)	Eukaryota; Metazoa; Chordata; Craniata; Vertebrata; Chondrichthyes; Elasmobranchii; Galeomorphii; Galeoidea; Carcharhiniformes; Carcharhinidae; Prionace.	.	UNKNOWN	UNKNOWN	FA26
MH194440	Prionace glauca	Marin,A., Serna,J., Robles,C., Ramirez,B., Reyes-Flores,L.E.,	2018-11-19	Peru	Prionace glauca isolate SF19 cytochrome c oxidase subunit I (COI) gene, partial cds; mitochondrial.	Fish fritters from restaurant	UNKNOWN	7815	PLoS ONE 13 (11), e0206596 (2018)	UNKNOWN	UNKNOWN	680	COI|COI|cytochrome c oxidase subunit I	UNKNOWN	mitochondrion Prionace glauca (blue shark)	Eukaryota; Metazoa; Chordata; Craniata; Vertebrata; Chondrichthyes; Elasmobranchii; Galeomorphii; Galeoidea; Carcharhiniformes; Carcharhinidae; Prionace.	ENV.	UNKNOWN	muscle	SF19
MH194441	Prionace glauca	Marin,A., Serna,J., Robles,C., Ramirez,B., Reyes-Flores,L.E.,	2018-11-19	Peru	Prionace glauca isolate SF20 cytochrome c oxidase subunit I (COI) gene, partial cds; mitochondrial.	Fish fritters from restaurant	UNKNOWN	7815	PLoS ONE 13 (11), e0206596 (2018)	UNKNOWN	UNKNOWN	678	COI|COI|cytochrome c oxidase subunit I	UNKNOWN	mitochondrion Prionace glauca (blue shark)	Eukaryota; Metazoa; Chordata; Craniata; Vertebrata; Chondrichthyes; Elasmobranchii; Galeomorphii; Galeoidea; Carcharhiniformes; Carcharhinidae; Prionace.	ENV.	UNKNOWN	muscle	SF20
MH194480	Prionace glauca	Marin,A., Serna,J., Robles,C., Ramirez,B., Reyes-Flores,L.E.,	2018-11-19	Peru	Prionace glauca isolate SF59 cytochrome c oxidase subunit I (COI) gene, partial cds; mitochondrial.	Filet from supermarket	UNKNOWN	7815	PLoS ONE 13 (11), e0206596 (2018)	UNKNOWN	UNKNOWN	699	COI|COI|cytochrome c oxidase subunit I	UNKNOWN	mitochondrion Prionace glauca (blue shark)	Eukaryota; Metazoa; Chordata; Craniata; Vertebrata; Chondrichthyes; Elasmobranchii; Galeomorphii; Galeoidea; Carcharhiniformes; Carcharhinidae; Prionace.	ENV.	UNKNOWN	muscle	SF59
MH194481	Prionace glauca	Marin,A., Serna,J., Robles,C., Ramirez,B., Reyes-Flores,L.E.,	2018-11-19	Peru	Prionace glauca isolate SF60 cytochrome c oxidase subunit I (COI) gene, partial cds; mitochondrial.	Filet from supermarket	UNKNOWN	7815	PLoS ONE 13 (11), e0206596 (2018)	UNKNOWN	UNKNOWN	682	COI|COI|cytochrome c oxidase subunit I	UNKNOWN	mitochondrion Prionace glauca (blue shark)	Eukaryota; Metazoa; Chordata; Craniata; Vertebrata; Chondrichthyes; Elasmobranchii; Galeomorphii; Galeoidea; Carcharhiniformes; Carcharhinidae; Prionace.	ENV.	UNKNOWN	muscle	SF60
MH194484	Prionace glauca	Marin,A., Serna,J., Robles,C., Ramirez,B., Reyes-Flores,L.E.,	2018-11-19	Peru	Prionace glauca isolate SF63 cytochrome c oxidase subunit I (COI) gene, partial cds; mitochondrial.	Dried filet from market	UNKNOWN	7815	PLoS ONE 13 (11), e0206596 (2018)	UNKNOWN	UNKNOWN	669	COI|COI|cytochrome c oxidase subunit I	UNKNOWN	mitochondrion Prionace glauca (blue shark)	Eukaryota; Metazoa; Chordata; Craniata; Vertebrata; Chondrichthyes; Elasmobranchii; Galeomorphii; Galeoidea; Carcharhiniformes; Carcharhinidae; Prionace.	ENV.	UNKNOWN	muscle	SF63
MH378473	Squalus acanthias	Redmond,N., Pitassy,D. and Trizna,M.	04-JUL-2018	USA	Squalus acanthias voucher USNM:FISH:433118 cytochrome oxidase subunit 1 (COI) gene, partial cds; mitochondrial.	UNKNOWN	UNKNOWN	7797	Unpublished	UNKNOWN	UNKNOWN	654	COI|COI|cytochrome oxidase subunit 1	UNKNOWN	mitochondrion Squalus acanthias (spiny dogfish)	Eukaryota; Metazoa; Chordata; Craniata; Vertebrata; Chondrichthyes; Elasmobranchii; Squalimorphii; Squaliformes; Squalidae; Squalus.	BARCODE.	UNKNOWN	UNKNOWN	UNKNOWN
MH379062	Squalus acanthias	Stoeckle,M.Y., Das Mishu,M. and Charlop-Powers,Z.	2018-11-20	USA: Barnegat Light, New Jersey	Squalus acanthias isolate RF52 cytochrome c oxidase subunit I (COI) gene, partial cds; mitochondrial.	UNKNOWN	UNKNOWN	7797	Unpublished	UNKNOWN	UNKNOWN	651	COI|COI|cytochrome c oxidase subunit I	UNKNOWN	mitochondrion Squalus acanthias (spiny dogfish)	Eukaryota; Metazoa; Chordata; Craniata; Vertebrata; Chondrichthyes; Elasmobranchii; Squalimorphii; Squaliformes; Squalidae; Squalus.	.	UNKNOWN	UNKNOWN	RF52
MH559351	Mustelus mustelus	Hull,K.L., Maduna,S.N. and Bester-van der Merwe,A.E.	04-SEP-2018	South Africa	Mustelus mustelus mitochondrion, complete genome.	UNKNOWN	UNKNOWN	112230	Mitochondrial DNA B Resour 3 (2), 964-965 (2018)	UNKNOWN	UNKNOWN	16755	tRNA-Phe|12S ribosomal RNA|tRNA-Val|16S ribosomal RNA|tRNA-Leu|ND1|ND1|NADH dehydrogenase subunit 1|tRNA-Ile|tRNA-Gln|tRNA-Met|ND2|ND2|NADH dehydrogenase subunit 2|tRNA-Trp|tRNA-Ala|tRNA-Asn|tRNA-Cys|tRNA-Tyr|COX1|COX1|cytochrome c oxidase subunit I|tRNA-Ser|tRNA-Asp|COX2|COX2|cytochrome c oxidase subunit II|tRNA-Lys|ATP8|ATP8|ATP synthase F0 subunit 8|ATP6|ATP6|ATP synthase F0 subunit 6|COX3|COX…	UNKNOWN	mitochondrion Mustelus mustelus (smooth-hound)	Eukaryota; Metazoa; Chordata; Craniata; Vertebrata; Chondrichthyes; Elasmobranchii; Galeomorphii; Galeoidea; Carcharhiniformes; Triakidae; Mustelus.	.	UNKNOWN	UNKNOWN	UNKNOWN
MH719791	Prionace glauca	Ferrette,B.L.S., Domingues,R.R., Magalhaes,C.O., Moraes,L.,	24-DEC-2018	Brazil	Prionace glauca isolate RN018 cytochrome c oxidase subunit 1 (COI) gene, partial cds; mitochondrial.	UNKNOWN	UNKNOWN	7815	Unpublished	UNKNOWN	UNKNOWN	651	COI|COI|cytochrome c oxidase subunit 1	UNKNOWN	mitochondrion Prionace glauca (blue shark)	Eukaryota; Metazoa; Chordata; Craniata; Vertebrata; Chondrichthyes; Elasmobranchii; Galeomorphii; Galeoidea; Carcharhiniformes; Carcharhinidae; Prionace.	.	UNKNOWN	UNKNOWN	RN018
MH719805	Prionace glauca	Ferrette,B.L.S., Domingues,R.R., Magalhaes,C.O., Moraes,L.,	24-DEC-2018	Brazil	Prionace glauca isolate RN032 cytochrome c oxidase subunit 1 (COI) gene, partial cds; mitochondrial.	UNKNOWN	UNKNOWN	7815	Unpublished	UNKNOWN	UNKNOWN	651	COI|COI|cytochrome c oxidase subunit 1	UNKNOWN	mitochondrion Prionace glauca (blue shark)	Eukaryota; Metazoa; Chordata; Craniata; Vertebrata; Chondrichthyes; Elasmobranchii; Galeomorphii; Galeoidea; Carcharhiniformes; Carcharhinidae; Prionace.	.	UNKNOWN	UNKNOWN	RN032
MH719845	Prionace glauca	Ferrette,B.L.S., Domingues,R.R., Magalhaes,C.O., Moraes,L.,	24-DEC-2018	Brazil	Prionace glauca isolate RN072 cytochrome c oxidase subunit 1 (COI) gene, partial cds; mitochondrial.	UNKNOWN	UNKNOWN	7815	Unpublished	UNKNOWN	UNKNOWN	651	COI|COI|cytochrome c oxidase subunit 1	UNKNOWN	mitochondrion Prionace glauca (blue shark)	Eukaryota; Metazoa; Chordata; Craniata; Vertebrata; Chondrichthyes; Elasmobranchii; Galeomorphii; Galeoidea; Carcharhiniformes; Carcharhinidae; Prionace.	.	UNKNOWN	UNKNOWN	RN072
MH719867	Prionace glauca	Ferrette,B.L.S., Domingues,R.R., Magalhaes,C.O., Moraes,L.,	24-DEC-2018	Brazil	Prionace glauca isolate RN094 cytochrome c oxidase subunit 1 (COI) gene, partial cds; mitochondrial.	UNKNOWN	UNKNOWN	7815	Unpublished	UNKNOWN	UNKNOWN	651	COI|COI|cytochrome c oxidase subunit 1	UNKNOWN	mitochondrion Prionace glauca (blue shark)	Eukaryota; Metazoa; Chordata; Craniata; Vertebrata; Chondrichthyes; Elasmobranchii; Galeomorphii; Galeoidea; Carcharhiniformes; Carcharhinidae; Prionace.	.	UNKNOWN	UNKNOWN	RN094
MH719890	Prionace glauca	Ferrette,B.L.S., Domingues,R.R., Magalhaes,C.O., Moraes,L.,	24-DEC-2018	Brazil	Prionace glauca isolate RN117 cytochrome c oxidase subunit 1 (COI) gene, partial cds; mitochondrial.	UNKNOWN	UNKNOWN	7815	Unpublished	UNKNOWN	UNKNOWN	651	COI|COI|cytochrome c oxidase subunit 1	UNKNOWN	mitochondrion Prionace glauca (blue shark)	Eukaryota; Metazoa; Chordata; Craniata; Vertebrata; Chondrichthyes; Elasmobranchii; Galeomorphii; Galeoidea; Carcharhiniformes; Carcharhinidae; Prionace.	.	UNKNOWN	UNKNOWN	RN117
MH719896	Prionace glauca	Ferrette,B.L.S., Domingues,R.R., Magalhaes,C.O., Moraes,L.,	24-DEC-2018	Brazil	Prionace glauca isolate RN123 cytochrome c oxidase subunit 1 (COI) gene, partial cds; mitochondrial.	UNKNOWN	UNKNOWN	7815	Unpublished	UNKNOWN	UNKNOWN	651	COI|COI|cytochrome c oxidase subunit 1	UNKNOWN	mitochondrion Prionace glauca (blue shark)	Eukaryota; Metazoa; Chordata; Craniata; Vertebrata; Chondrichthyes; Elasmobranchii; Galeomorphii; Galeoidea; Carcharhiniformes; Carcharhinidae; Prionace.	.	UNKNOWN	UNKNOWN	RN123
MH719909	Prionace glauca	Ferrette,B.L.S., Domingues,R.R., Magalhaes,C.O., Moraes,L.,	24-DEC-2018	Brazil	Prionace glauca isolate RN136 cytochrome c oxidase subunit 1 (COI) gene, partial cds; mitochondrial.	UNKNOWN	UNKNOWN	7815	Unpublished	UNKNOWN	UNKNOWN	651	COI|COI|cytochrome c oxidase subunit 1	UNKNOWN	mitochondrion Prionace glauca (blue shark)	Eukaryota; Metazoa; Chordata; Craniata; Vertebrata; Chondrichthyes; Elasmobranchii; Galeomorphii; Galeoidea; Carcharhiniformes; Carcharhinidae; Prionace.	.	UNKNOWN	UNKNOWN	RN136
MH719950	Prionace glauca	Ferrette,B.L.S., Domingues,R.R., Magalhaes,C.O., Moraes,L.,	24-DEC-2018	Brazil	Prionace glauca isolate RN177 cytochrome c oxidase subunit 1 (COI) gene, partial cds; mitochondrial.	UNKNOWN	UNKNOWN	7815	Unpublished	UNKNOWN	UNKNOWN	651	COI|COI|cytochrome c oxidase subunit 1	UNKNOWN	mitochondrion Prionace glauca (blue shark)	Eukaryota; Metazoa; Chordata; Craniata; Vertebrata; Chondrichthyes; Elasmobranchii; Galeomorphii; Galeoidea; Carcharhiniformes; Carcharhinidae; Prionace.	.	UNKNOWN	UNKNOWN	RN177
MH719969	Prionace glauca	Ferrette,B.L.S., Domingues,R.R., Magalhaes,C.O., Moraes,L.,	24-DEC-2018	Brazil	Prionace glauca isolate RN196 cytochrome c oxidase subunit 1 (COI) gene, partial cds; mitochondrial.	UNKNOWN	UNKNOWN	7815	Unpublished	UNKNOWN	UNKNOWN	651	COI|COI|cytochrome c oxidase subunit 1	UNKNOWN	mitochondrion Prionace glauca (blue shark)	Eukaryota; Metazoa; Chordata; Craniata; Vertebrata; Chondrichthyes; Elasmobranchii; Galeomorphii; Galeoidea; Carcharhiniformes; Carcharhinidae; Prionace.	.	UNKNOWN	UNKNOWN	RN196
MH911185	Prionace glauca	Ferrette,B.L.S., Domingues,R.R., Ussami,L.H.F., Moraes,L.,	2018-11-15	UNKNOWN	Prionace glauca isolate PA177 cytochrome c oxidase subunit I (COI) gene, partial cds; mitochondrial.	UNKNOWN	UNKNOWN	7815	Unpublished	UNKNOWN	UNKNOWN	651	COI|COI|cytochrome c oxidase subunit I	UNKNOWN	mitochondrion Prionace glauca (blue shark)	Eukaryota; Metazoa; Chordata; Craniata; Vertebrata; Chondrichthyes; Elasmobranchii; Galeomorphii; Galeoidea; Carcharhiniformes; Carcharhinidae; Prionace.	.	UNKNOWN	UNKNOWN	PA177
MH911186	Prionace glauca	Ferrette,B.L.S., Domingues,R.R., Ussami,L.H.F., Moraes,L.,	2018-11-15	UNKNOWN	Prionace glauca isolate PA178 cytochrome c oxidase subunit I (COI) gene, partial cds; mitochondrial.	UNKNOWN	UNKNOWN	7815	Unpublished	UNKNOWN	UNKNOWN	651	COI|COI|cytochrome c oxidase subunit I	UNKNOWN	mitochondrion Prionace glauca (blue shark)	Eukaryota; Metazoa; Chordata; Craniata; Vertebrata; Chondrichthyes; Elasmobranchii; Galeomorphii; Galeoidea; Carcharhiniformes; Carcharhinidae; Prionace.	.	UNKNOWN	UNKNOWN	PA178
MH911187	Prionace glauca	Ferrette,B.L.S., Domingues,R.R., Ussami,L.H.F., Moraes,L.,	2018-11-15	UNKNOWN	Prionace glauca isolate PA179 cytochrome c oxidase subunit I (COI) gene, partial cds; mitochondrial.	UNKNOWN	UNKNOWN	7815	Unpublished	UNKNOWN	UNKNOWN	651	COI|COI|cytochrome c oxidase subunit I	UNKNOWN	mitochondrion Prionace glauca (blue shark)	Eukaryota; Metazoa; Chordata; Craniata; Vertebrata; Chondrichthyes; Elasmobranchii; Galeomorphii; Galeoidea; Carcharhiniformes; Carcharhinidae; Prionace.	.	UNKNOWN	UNKNOWN	PA179
MH911190	Prionace glauca	Ferrette,B.L.S., Domingues,R.R., Ussami,L.H.F., Moraes,L.,	2018-11-15	UNKNOWN	Prionace glauca isolate PA182 cytochrome c oxidase subunit I (COI) gene, partial cds; mitochondrial.	UNKNOWN	UNKNOWN	7815	Unpublished	UNKNOWN	UNKNOWN	651	COI|COI|cytochrome c oxidase subunit I	UNKNOWN	mitochondrion Prionace glauca (blue shark)	Eukaryota; Metazoa; Chordata; Craniata; Vertebrata; Chondrichthyes; Elasmobranchii; Galeomorphii; Galeoidea; Carcharhiniformes; Carcharhinidae; Prionace.	.	UNKNOWN	UNKNOWN	PA182
MH911219	Prionace glauca	Ferrette,B.L.S., Domingues,R.R., Ussami,L.H.F., Moraes,L.,	2018-11-15	UNKNOWN	Prionace glauca isolate PA211 cytochrome c oxidase subunit I (COI) gene, partial cds; mitochondrial.	UNKNOWN	UNKNOWN	7815	Unpublished	UNKNOWN	UNKNOWN	651	COI|COI|cytochrome c oxidase subunit I	UNKNOWN	mitochondrion Prionace glauca (blue shark)	Eukaryota; Metazoa; Chordata; Craniata; Vertebrata; Chondrichthyes; Elasmobranchii; Galeomorphii; Galeoidea; Carcharhiniformes; Carcharhinidae; Prionace.	.	UNKNOWN	UNKNOWN	PA211
MH911225	Prionace glauca	Ferrette,B.L.S., Domingues,R.R., Ussami,L.H.F., Moraes,L.,	2018-11-15	UNKNOWN	Prionace glauca isolate PA217 cytochrome c oxidase subunit I (COI) gene, partial cds; mitochondrial.	UNKNOWN	UNKNOWN	7815	Unpublished	UNKNOWN	UNKNOWN	651	COI|COI|cytochrome c oxidase subunit I	UNKNOWN	mitochondrion Prionace glauca (blue shark)	Eukaryota; Metazoa; Chordata; Craniata; Vertebrata; Chondrichthyes; Elasmobranchii; Galeomorphii; Galeoidea; Carcharhiniformes; Carcharhinidae; Prionace.	.	UNKNOWN	UNKNOWN	PA217
MH911243	Prionace glauca	Ferrette,B.L.S., Domingues,R.R., Ussami,L.H.F., Moraes,L.,	2018-11-15	UNKNOWN	Prionace glauca isolate PA235 cytochrome c oxidase subunit I (COI) gene, partial cds; mitochondrial.	UNKNOWN	UNKNOWN	7815	Unpublished	UNKNOWN	UNKNOWN	651	COI|COI|cytochrome c oxidase subunit I	UNKNOWN	mitochondrion Prionace glauca (blue shark)	Eukaryota; Metazoa; Chordata; Craniata; Vertebrata; Chondrichthyes; Elasmobranchii; Galeomorphii; Galeoidea; Carcharhiniformes; Carcharhinidae; Prionace.	.	UNKNOWN	UNKNOWN	PA235
MK560553	Squalus acanthias	Kim,P.S. and Bae,J.-W.	2019-03-06	South Korea	Squalus acanthias strain West.1.7 cytochrome c oxidase subunit I (COI) gene, partial cds; mitochondrial.	UNKNOWN	UNKNOWN	7797	Submitted (22-FEB-2019) Department of Biology, Kyung Hee	UNKNOWN	UNKNOWN	693	COI|COI|cytochrome c oxidase subunit I	West.1.7	mitochondrion Squalus acanthias (spiny dogfish)	Eukaryota; Metazoa; Chordata; Craniata; Vertebrata; Chondrichthyes; Elasmobranchii; Squalimorphii; Squaliformes; Squalidae; Squalus.	.	UNKNOWN	UNKNOWN	UNKNOWN
NC001950	Scyliorhinus canicula	Delarbre,C., Spruyt,N., Delmarre,C., Gallut,C., Barriel,V.,	2010-02-01	UNKNOWN	Scyliorhinus canicula mitochondrion, complete genome.	UNKNOWN	UNKNOWN	7830	Genetics 150 (1), 331-344 (1998)	UNKNOWN	UNKNOWN	16697	ND1|ND1|NADH dehydrogenase subunit 1|tRNA-Ile|tRNA-Gln|tRNA-Met|ND2|ND2|NADH dehydrogenase subunit 2|tRNA-Trp|tRNA-Ala|tRNA-Asn|tRNA-Cys|tRNA-Tyr|COX1|COX1|cytochrome c oxidase subunit I|tRNA-Ser|tRNA-Asp|COX2|COX2|cytochrome c oxidase subunit II|tRNA-Lys|ATP8|ATP8|ATP synthase F0 subunit 8|ATP6|ATP6|ATP synthase F0 subunit 6|COX3|COX3|cytochrome c oxidase subunit III|tRNA-Gly|ND3|ND3|NADH dehydr…	UNKNOWN	mitochondrion Scyliorhinus canicula (smaller spotted catshark)	Eukaryota; Metazoa; Chordata; Craniata; Vertebrata; Chondrichthyes; Elasmobranchii; Galeomorphii; Galeoidea; Carcharhiniformes; Scyliorhinidae; Scyliorhinus.	RefSeq.	UNKNOWN	muscle	single individual
Y18134	Squalus acanthias	Rasmussen,A.S. and Arnason,U.	27-JUN-2018	UNKNOWN	Squalus acanthia complete mitochondrial genome.	UNKNOWN	UNKNOWN	7797	J. Mol. Evol. 48 (1), 118-123 (1999)	UNKNOWN	UNKNOWN	16738	tRNA-Phe|tRNA-Phe|tRNA-Phe|12S rRNA|12S rRNA|12S ribosomal RNA|tRNA-Val|tRNA-Val|tRNA-Val|16S rRNA|16S rRNA|16S ribosomal RNA|tRNA-Leu(UUR)|tRNA-Leu(UUR)|tRNA-Leu|NADH dehydrogenase subunit 1|tRNA-Ile|tRNA-Ile|tRNA-Ile|tRNA-Gln|tRNA-Gln|tRNA-Gln|tRNA-Met|tRNA-Met|tRNA-Met|NADH dehydrogenase subunit 2|tRNA-Trp|tRNA-Trp|tRNA-Trp|tRNA-Ala|tRNA-Ala|tRNA-Ala|tRNA-Asn|tRNA-Asn|tRNA-Asn|tRNA-Cys|tRNA-Cy…	UNKNOWN	mitochondrion Squalus acanthias (spiny dogfish)	Eukaryota; Metazoa; Chordata; Craniata; Vertebrata; Chondrichthyes; Elasmobranchii; Squalimorphii; Squaliformes; Squalidae; Squalus.	12S rRNA; 16S rRNA; ATPase subunit 6; ATPase subunit 8; control region; cytochrome b; cytochrome c oxidase subunit I; cytochrome c oxidase subunit II; cytochrome c oxidase subunit III; cytochrome oxidase I; NADH dehydrogenase subunit 1; NADH dehydrogenase subunit 2; NADH dehydrogenase subunit 3; NADH dehydrogenase subunit 4; NADH dehydrogenase subunit 4L; NADH dehydrogenase subunit 5; NADH dehydr…	UNKNOWN	UNKNOWN	UNKNOWN

## Sheet: Table S6 COI_Tree_Ref
Table S6. List of references sequences used in tree placement for COI marker. Sequences were downloaded from BOLD database and were not available in GenBank. For accessions all the features provided in BOLD database were extracted and here reported.
processid	sampleid	recordID	catalognum	fieldnum	institution_storing	collection_code	bin_uri	phylum_taxID	phylum_name	class_taxID	class_name	order_taxID	order_name	family_taxID	family_name	subfamily_taxID	subfamily_name	genus_taxID	genus_name	species_taxID	species_name	subspecies_taxID	subspecies_name	identification_provided_by	identification_method	identification_reference	tax_note	voucher_status	tissue_type	collection_event_id	collectors	collectiondate_start	collectiondate_end	collectiontime	collection_note	site_code	sampling_protocol	lifestage	sex	reproduction	habitat	associated_specimens	associated_taxa	extrainfo	notes	lat	lon	coord_source	coord_accuracy
DSMIS427-12	Vancouver#7c	2868842		Vancouver#7c	Biodiversity Institute of Ontario			18	Chordata	34196	Elasmobranchii	214	Carcharhiniformes	944	Carcharhinidae			2954	Prionace	12783	Prionace glauca			Dirk Steinke	BOLD ID Engine Manual (July 2016)	Linnaeus, 1758		No Specimen	fin sample																market sample
FCHIL178-06	0358/H04	265634		0358/H04	Universidad de Concepcion		BOLD:AAA7096	18	Chordata	34196	Elasmobranchii	214	Carcharhiniformes	944	Carcharhinidae			2954	Prionace	12783	Prionace glauca					Linnaeus, 1758					IFOP							A		S				FAO-87		-29.09	-107.57
FISHP263-17	BG-149-IMARPE	7717448	BG-149-IMARPE	38	Instituto del Mar del Peru		BOLD:AAA7096	18	Chordata	34196	Elasmobranchii	214	Carcharhiniformes	944	Carcharhinidae			2954	Prionace	12783	Prionace glauca					Linnaeus, 1758					Instituto del Mar del Perú
FISHP265-17	BG-151-IMARPE	7717450	BG-151-IMARPE	255	Instituto del Mar del Peru		BOLD:AAA7096	18	Chordata	34196	Elasmobranchii	214	Carcharhiniformes	944	Carcharhinidae			2954	Prionace	12783	Prionace glauca					Linnaeus, 1758					Instituto del Mar del Perú
FISHP286-17	BG-220-IMARPE	7719004	BG-220-IMARPE	184	Instituto del Mar del Peru		BOLD:AAA7096	18	Chordata	34196	Elasmobranchii	214	Carcharhiniformes	944	Carcharhinidae			2954	Prionace	12783	Prionace glauca					Linnaeus, 1758					Instituto del Mar del Perú
FISHP287-17	BG-221-IMARPE	7719005	BG-221-IMARPE	221	Instituto del Mar del Peru		BOLD:AAA7096	18	Chordata	34196	Elasmobranchii	214	Carcharhiniformes	944	Carcharhinidae			2954	Prionace	12783	Prionace glauca					Linnaeus, 1758					Instituto del Mar del Perú
PHANT329-08	GN868	921982		NMFS 4	Florida State University		BOLD:AAA7096	18	Chordata	34196	Elasmobranchii	214	Carcharhiniformes	944	Carcharhinidae			2954	Prionace	12783	Prionace glauca					Linnaeus, 1758
PHANT349-08	GN921	922002		NMFS 168	Florida State University		BOLD:AAA7096	18	Chordata	34196	Elasmobranchii	214	Carcharhiniformes	944	Carcharhinidae			2954	Prionace	12783	Prionace glauca					Linnaeus, 1758
SOPNG029-18	PNG-110760	8840169	110760	110760	CSIRO, Australian National Fish Collection		BOLD:AAA7096	18	Chordata	34196	Elasmobranchii	214	Carcharhiniformes	944	Carcharhinidae			2954	Prionace	12783	Prionace glauca			Will White		Linnaeus, 1758					KUK15-04															-11943	151426
DSMIS341-12	VADL30	2848349		VADL30	Biodiversity Institute of Ontario			18	Chordata	34196	Elasmobranchii	225	Lamniformes	1214	Lamnidae			3758	Isurus	12675	Isurus oxyrinchus			Angela Telfer	BOLD ID Engine Manual (March 2016)	Rafinesque, 1810		No Specimen	fin sample		Marley Daviduk														market sample
FCHIL101-06	0358/A09	265557		0358/A09	Universidad de Concepcion		BOLD:AAA4689	18	Chordata	34196	Elasmobranchii	225	Lamniformes	1214	Lamnidae			3758	Isurus	12675	Isurus oxyrinchus					Rafinesque, 1810			Muscle		Sandra Ferrada							A		S				FAO-87		-20.13	-70.1
FCHIL180-06	0358/H06	265636		0358/H06	Universidad de Concepcion			18	Chordata	34196	Elasmobranchii	225	Lamniformes	1214	Lamnidae			3758	Isurus	12675	Isurus oxyrinchus					Rafinesque, 1810					IFOP							A		S				FAO-87		-20.68	-113.53
GEP016-12	RJ SMA 1758	2532245		RJ SMA 1758	United Arab Emirates University		BOLD:AAA4689	18	Chordata	34196	Elasmobranchii	225	Lamniformes	1214	Lamnidae			3758	Isurus	12675	Isurus oxyrinchus			Rima W. Jabado		Rafinesque, 1810					Rima W. Jabado								F	S
IRREK882-08	GN3138	920125		SK#io01	Florida State University		BOLD:AAA4689	18	Chordata	34196	Elasmobranchii	225	Lamniformes	1214	Lamnidae			3758	Isurus	12675	Isurus oxyrinchus					Rafinesque, 1810					Stephen Kaijura & Jose Castro								F
IRREK883-08	GN3139	920126		SK#io02	Florida State University		BOLD:AAA4689	18	Chordata	34196	Elasmobranchii	225	Lamniformes	1214	Lamnidae			3758	Isurus	12675	Isurus oxyrinchus					Rafinesque, 1810					Stephen Kaijura & Jose Castro								M
IRREK886-08	GN3142	920129		SK#io05	Florida State University		BOLD:AAA4689	18	Chordata	34196	Elasmobranchii	225	Lamniformes	1214	Lamnidae			3758	Isurus	12675	Isurus oxyrinchus					Rafinesque, 1810					Stephen Kaijura & Jose Castro								M
KERRI033-08	GN237	911883		GN237	Florida State University		BOLD:AAA4689	18	Chordata	34196	Elasmobranchii	225	Lamniformes	1214	Lamnidae			3758	Isurus	12675	Isurus oxyrinchus					Rafinesque, 1810													M
PHANT197-08	GN241	921850		GN241	Florida State University		BOLD:AAA4689	18	Chordata	34196	Elasmobranchii	225	Lamniformes	1214	Lamnidae			3758	Isurus	12675	Isurus oxyrinchus					Rafinesque, 1810													F
PHANT362-08	GN938	922015		GN938	Florida State University		BOLD:AAA4689	18	Chordata	34196	Elasmobranchii	225	Lamniformes	1214	Lamnidae			3758	Isurus	12675	Isurus oxyrinchus					Rafinesque, 1810													F
PHANT406-08	GN1036	922059		18	Florida State University		BOLD:AAA4689	18	Chordata	34196	Elasmobranchii	225	Lamniformes	1214	Lamnidae			3758	Isurus	12675	Isurus oxyrinchus					Rafinesque, 1810					Kathy Dickson								M
PHANT454-08	GN1128	922107		BJ 720	Florida State University		BOLD:AAA4689	18	Chordata	34196	Elasmobranchii	225	Lamniformes	1214	Lamnidae			3758	Isurus	12675	Isurus oxyrinchus					Rafinesque, 1810													F
SOPNG097-18	PNG-180610	8840237	180610	180610	CSIRO, Australian National Fish Collection		BOLD:AAA4689	18	Chordata	34196	Elasmobranchii	225	Lamniformes	1214	Lamnidae			3758	Isurus	12675	Isurus oxyrinchus			Will White		Rafinesque, 1810					POM15-08
BIM756-19	BIM NA-084	10856821		NA-084	No Voucher Tissue		BOLD:AAA4345	18	Chordata	34196	Elasmobranchii	214	Carcharhiniformes	940	Triakidae			2947	Mustelus	78400	Mustelus mustelus			Nir Stern		Linnaeus, 1758		E-Vouchered:DNA/Tissue+Photo	Muscle		Stern Nir			day	Scientific research		Bottom trawl	Adult		S	Marine					319477	345911
BIM445-15	BIM NA-423	5860759	SMNHTAU P.15636	NA-423	Tel Aviv University		BOLD:AAA1548	18	Chordata	34196	Elasmobranchii	214	Carcharhiniformes	937	Scyliorhinidae			2945	Scyliorhinus	12796	Scyliorhinus canicula			Nir Stern		Linnaeus, 1758			Muscle		Stern, N.				Scientific research		Bottom trawl	Adult		S	Marine					319317	343751
KERRI031-08	GN232	911881		GN232	Florida State University		BOLD:ADW0924	18	Chordata	34196	Elasmobranchii	218	Squaliformes	949	Squalidae			2982	Squalus	162256	Squalus blainville					Risso, 1827					Sierra Fisheries								F
BIM444-15	BIM NA-422	5860758	SMNHTAU P.15839	NA-422	Tel Aviv University		BOLD:AAA1550	18	Chordata	34196	Elasmobranchii	218	Squaliformes	949	Squalidae			2982	Squalus	162256	Squalus blainville			Nir Stern		Risso, 1827			Muscle		Stern, N.				Scientific research		Bottom trawl	Adult		S	Marine					319317	343751
FNZ461-06	Fe119	221676		Fe119	National Institute of Water and Atmospheric Research, Auckland		BOLD:AAA1547	18	Chordata	34196	Elasmobranchii	218	Squaliformes	949	Squalidae			2982	Squalus	12653	Squalus acanthias					Linnaeus, 1758					D. Stevens													FAO-81	Box478-H05
GNSHK119-08	GNSHK-0119	842695		2687	Florida State University		BOLD:AAA1547	18	Chordata	34196	Elasmobranchii	218	Squaliformes	949	Squalidae			2982	Squalus	12653	Squalus acanthias					Linnaeus, 1758														S				FAO-81
GNSHK120-08	GNSHK-0120	842696		2688	Florida State University		BOLD:AAA1547	18	Chordata	34196	Elasmobranchii	218	Squaliformes	949	Squalidae			2982	Squalus	12653	Squalus acanthias					Linnaeus, 1758														S				FAO-81
GNSHK121-08	GNSHK-0121	842697		4288	Florida State University		BOLD:AAA1547	18	Chordata	34196	Elasmobranchii	218	Squaliformes	949	Squalidae			2982	Squalus	12653	Squalus acanthias					Linnaeus, 1758														S				FAO-21
GNSHK123-08	GNSHK-0123	842699		4290	Florida State University		BOLD:AAA1547	18	Chordata	34196	Elasmobranchii	218	Squaliformes	949	Squalidae			2982	Squalus	12653	Squalus acanthias					Linnaeus, 1758														S				FAO-21
GNSHK124-08	GNSHK-0124	842700		4291	Florida State University		BOLD:AAA1547	18	Chordata	34196	Elasmobranchii	218	Squaliformes	949	Squalidae			2982	Squalus	12653	Squalus acanthias					Linnaeus, 1758														S				FAO-21
GNSHK131-08	GNSHK-0131	842707		4298	Florida State University		BOLD:AAA1547	18	Chordata	34196	Elasmobranchii	218	Squaliformes	949	Squalidae			2982	Squalus	12653	Squalus acanthias					Linnaeus, 1758														S				FAO-21
GNSHK133-08	GNSHK-0133	842709		4300	Florida State University		BOLD:AAA1547	18	Chordata	34196	Elasmobranchii	218	Squaliformes	949	Squalidae			2982	Squalus	12653	Squalus acanthias					Linnaeus, 1758														S				FAO-21
GNSHK135-08	GNSHK-0135	842711		4302	Florida State University		BOLD:AAA1547	18	Chordata	34196	Elasmobranchii	218	Squaliformes	949	Squalidae			2982	Squalus	12653	Squalus acanthias					Linnaeus, 1758														S				FAO-81
GNSHK136-08	GNSHK-0136	842712		4303	Florida State University		BOLD:AAA1547	18	Chordata	34196	Elasmobranchii	218	Squaliformes	949	Squalidae			2982	Squalus	12653	Squalus acanthias					Linnaeus, 1758														S				FAO-81
GNSHK137-08	GNSHK-0137	842713		4304	Florida State University		BOLD:AAA1547	18	Chordata	34196	Elasmobranchii	218	Squaliformes	949	Squalidae			2982	Squalus	12653	Squalus acanthias					Linnaeus, 1758														S				FAO-81
[truncated: 18 more columns]

## Sheet: Table S7 NAD_Tree_Ref
Table S7. List of references sequences used in tree placement for NADH2 marker. These sequences were downloaded from GenBank. For accessions all the features provided in GenBank entries were extracted and here reported.
Accession number	Organism	Authors (first line)	Date	Country	Definition	Basename of the filename	Isolation source	Specific host	Taxon ID	Journal (first line)	Clone	Latitude and longitude	Molecule type	Sequence length	Product(s)	Culture collection	Strain	Source	Taxonomy	Keywords	Tissue lib	Tissue type	Isolate
DQ422123	Mustelus asterias	Lopez,J.A., Ryburn,J.A., Fedrigo,O. and Naylor,G.J.	26-JUL-2016	UNKNOWN	Mustelus asterias NADH dehydrogenase subunit 2 (ND2) gene, complete cds; mitochondrial.	nad_ref	UNKNOWN	UNKNOWN	112232	Unpublished	UNKNOWN	UNKNOWN	genomic DNA	1047	ND2|ND2|NADH dehydrogenase subunit 2	UNKNOWN	UNKNOWN	mitochondrion Mustelus asterias (starry smooth-hound)	Eukaryota; Metazoa; Chordata; Craniata; Vertebrata; Chondrichthyes; Elasmobranchii; Galeomorphii; Galeoidea; Carcharhiniformes; Triakidae; Mustelus.	.	UNKNOWN	UNKNOWN	UNKNOWN
JQ518705	Mustelus asterias	Naylor,G.J.P., Caira,J.N., Jensen,K., Rosana,K.A.M., White,W.T. and	31-JUL-2012	Atlantic Ocean: eastern	Mustelus asterias bio-material GN2351 NADH dehydrogenase subunit 2 (NADH2) gene, partial cds; mitochondrial.	nad_ref	UNKNOWN	UNKNOWN	112232	Bull. Am. Mus. Nat. Hist. 367, 1-262 (2012)	UNKNOWN	UNKNOWN	genomic DNA	1044	NADH2|NADH2|NADH dehydrogenase subunit 2	UNKNOWN	UNKNOWN	mitochondrion Mustelus asterias (starry smooth-hound)	Eukaryota; Metazoa; Chordata; Craniata; Vertebrata; Chondrichthyes; Elasmobranchii; Galeomorphii; Galeoidea; Carcharhiniformes; Triakidae; Mustelus.	.	UNKNOWN	UNKNOWN	UNKNOWN
JQ518710	Mustelus palumbes	Naylor,G.J.P., Caira,J.N., Jensen,K., Rosana,K.A.M., White,W.T. and	31-JUL-2012	Indian Ocean: South Africa	Mustelus palumbes bio-material GN7322 NADH dehydrogenase subunit 2 (NADH2) gene, partial cds; mitochondrial.	nad_ref	UNKNOWN	UNKNOWN	1003758	Bull. Am. Mus. Nat. Hist. 367, 1-262 (2012)	UNKNOWN	UNKNOWN	genomic DNA	1044	NADH2|NADH2|NADH dehydrogenase subunit 2	UNKNOWN	UNKNOWN	mitochondrion Mustelus palumbes (whitespotted smooth-hound)	Eukaryota; Metazoa; Chordata; Craniata; Vertebrata; Chondrichthyes; Elasmobranchii; Galeomorphii; Galeoidea; Carcharhiniformes; Triakidae; Mustelus.	.	UNKNOWN	UNKNOWN	UNKNOWN
JQ519003	Mustelus stevensi	Naylor,G.J.P., Caira,J.N., Jensen,K., Rosana,K.A.M., White,W.T. and	31-JUL-2012	Indian Ocean: Australia, Western Australia	Mustelus stevensi voucher ANFC H 4649-08 bio-material GN4899 NADH dehydrogenase subunit 2 (NADH2) gene, partial cds; mitochondrial.	nad_ref	UNKNOWN	UNKNOWN	1208715	Bull. Am. Mus. Nat. Hist. 367, 1-262 (2012)	UNKNOWN	UNKNOWN	genomic DNA	1044	NADH2|NADH2|NADH dehydrogenase subunit 2	UNKNOWN	UNKNOWN	mitochondrion Mustelus stevensi (western spotted gummy shark)	Eukaryota; Metazoa; Chordata; Craniata; Vertebrata; Chondrichthyes; Elasmobranchii; Galeomorphii; Galeoidea; Carcharhiniformes; Triakidae; Mustelus.	.	UNKNOWN	UNKNOWN	UNKNOWN
JQ519171	Mustelus manazo	Naylor,G.J.P., Caira,J.N., Jensen,K., Rosana,K.A.M., White,W.T. and	31-JUL-2012	Pacific Ocean: Taiwan	Mustelus manazo voucher UMMZ 231357 bio-material GN1020 NADH dehydrogenase subunit 2 (NADH2) gene, partial cds; mitochondrial.	nad_ref	UNKNOWN	UNKNOWN	79736	Bull. Am. Mus. Nat. Hist. 367, 1-262 (2012)	UNKNOWN	UNKNOWN	genomic DNA	1044	NADH2|NADH2|NADH dehydrogenase subunit 2	UNKNOWN	UNKNOWN	mitochondrion Mustelus manazo (starspotted smooth-hound)	Eukaryota; Metazoa; Chordata; Craniata; Vertebrata; Chondrichthyes; Elasmobranchii; Galeomorphii; Galeoidea; Carcharhiniformes; Triakidae; Mustelus.	.	UNKNOWN	UNKNOWN	UNKNOWN
JQ519050	Mustelus antarcticus	Naylor,G.J.P., Caira,J.N., Jensen,K., Rosana,K.A.M., White,W.T. and	31-JUL-2012	Indian Ocean: Australia, Western Australia	Mustelus antarcticus voucher ANFC H 6571-03 bio-material GN4902 NADH dehydrogenase subunit 2 (NADH2) gene, partial cds; mitochondrial.	nad_ref	UNKNOWN	UNKNOWN	7813	Bull. Am. Mus. Nat. Hist. 367, 1-262 (2012)	UNKNOWN	UNKNOWN	genomic DNA	1044	NADH2|NADH2|NADH dehydrogenase subunit 2	UNKNOWN	UNKNOWN	mitochondrion Mustelus antarcticus (gummy shark)	Eukaryota; Metazoa; Chordata; Craniata; Vertebrata; Chondrichthyes; Elasmobranchii; Galeomorphii; Galeoidea; Carcharhiniformes; Triakidae; Mustelus.	.	UNKNOWN	UNKNOWN	UNKNOWN
JQ519008	Mustelus lenticulatus	Naylor,G.J.P., Caira,J.N., Jensen,K., Rosana,K.A.M., White,W.T. and	31-JUL-2012	Pacific Ocean: New Zealand	Mustelus lenticulatus voucher ANFC H 5551-01 bio-material GN4896 NADH dehydrogenase subunit 2 (NADH2) gene, partial cds; mitochondrial.	nad_ref	UNKNOWN	UNKNOWN	335034	Bull. Am. Mus. Nat. Hist. 367, 1-262 (2012)	UNKNOWN	UNKNOWN	genomic DNA	1044	NADH2|NADH2|NADH dehydrogenase subunit 2	UNKNOWN	UNKNOWN	mitochondrion Mustelus lenticulatus (spotted estuary smooth-hound)	Eukaryota; Metazoa; Chordata; Craniata; Vertebrata; Chondrichthyes; Elasmobranchii; Galeomorphii; Galeoidea; Carcharhiniformes; Triakidae; Mustelus.	.	UNKNOWN	UNKNOWN	UNKNOWN
KF927909	Mustelus manazo	Straube,N., White,W.T., Ho,H.C., Rochel,E., Corrigan,S., Li,C. and	24-AUG-2014	Pacific Ocean: off of Taiwan	Mustelus manazo isolate HO29 bio-material tissue sample GN9916 NADH dehydrogenase subunit 2 (NADH2) gene, partial cds; mitochondrial.	nad_ref	UNKNOWN	UNKNOWN	79736	Zootaxa 3752, 256-278 (2013)	UNKNOWN	UNKNOWN	genomic DNA	1043	NADH2|NADH2|NADH dehydrogenase subunit 2	UNKNOWN	UNKNOWN	mitochondrion Mustelus manazo (starspotted smooth-hound)	Eukaryota; Metazoa; Chordata; Craniata; Vertebrata; Chondrichthyes; Elasmobranchii; Galeomorphii; Galeoidea; Carcharhiniformes; Triakidae; Mustelus.	.	UNKNOWN	UNKNOWN	HO29
KF927908	Mustelus manazo	Straube,N., White,W.T., Ho,H.C., Rochel,E., Corrigan,S., Li,C. and	24-AUG-2014	Pacific Ocean: off of Taiwan	Mustelus manazo isolate HO28 bio-material tissue sample GN9915 NADH dehydrogenase subunit 2 (NADH2) gene, partial cds; mitochondrial.	nad_ref	UNKNOWN	UNKNOWN	79736	Zootaxa 3752, 256-278 (2013)	UNKNOWN	UNKNOWN	genomic DNA	1043	NADH2|NADH2|NADH dehydrogenase subunit 2	UNKNOWN	UNKNOWN	mitochondrion Mustelus manazo (starspotted smooth-hound)	Eukaryota; Metazoa; Chordata; Craniata; Vertebrata; Chondrichthyes; Elasmobranchii; Galeomorphii; Galeoidea; Carcharhiniformes; Triakidae; Mustelus.	.	UNKNOWN	UNKNOWN	HO28
DQ422130	Mustelus manazo	Lopez,J.A., Ryburn,J.A., Fedrigo,O. and Naylor,G.J.	26-JUL-2016	UNKNOWN	Mustelus manazo NADH dehydrogenase subunit 2 (ND2) gene, complete cds; mitochondrial.	nad_ref	UNKNOWN	UNKNOWN	79736	Unpublished	UNKNOWN	UNKNOWN	genomic DNA	1047	ND2|ND2|NADH dehydrogenase subunit 2	UNKNOWN	UNKNOWN	mitochondrion Mustelus manazo (starspotted smooth-hound)	Eukaryota; Metazoa; Chordata; Craniata; Vertebrata; Chondrichthyes; Elasmobranchii; Galeomorphii; Galeoidea; Carcharhiniformes; Triakidae; Mustelus.	.	UNKNOWN	UNKNOWN	UNKNOWN
KF927907	Mustelus manazo	Straube,N., White,W.T., Ho,H.C., Rochel,E., Corrigan,S., Li,C. and	24-AUG-2014	Pacific Ocean: off of Taiwan	Mustelus manazo isolate HO184 bio-material tissue sample GN10071 NADH dehydrogenase subunit 2 (NADH2) gene, partial cds; mitochondrial.	nad_ref	UNKNOWN	UNKNOWN	79736	Zootaxa 3752, 256-278 (2013)	UNKNOWN	UNKNOWN	genomic DNA	1043	NADH2|NADH2|NADH dehydrogenase subunit 2	UNKNOWN	UNKNOWN	mitochondrion Mustelus manazo (starspotted smooth-hound)	Eukaryota; Metazoa; Chordata; Craniata; Vertebrata; Chondrichthyes; Elasmobranchii; Galeomorphii; Galeoidea; Carcharhiniformes; Triakidae; Mustelus.	.	UNKNOWN	UNKNOWN	HO184
AB015962	Mustelus manazo	Cao,Y., Waddell,P.J., Okada,N. and Hasegawa,M.	25-JUL-2016	UNKNOWN	Mustelus manazo mitochondrial DNA, complete sequence.	nad_ref	UNKNOWN	UNKNOWN	79736	Mol. Biol. Evol. 15 (12), 1637-1646 (1998)	mtsh-1	UNKNOWN	genomic DNA	16707	tRNA-Phe|12S ribosomal RNA|tRNA-Val|16S ribosomal RNA|tRNA-Leu|NADH1|NADH1|NADH dehydrogenase subunit 1|tRNA-Ile|tRNA-Gln|tRNA-Met|NADH2|NADH2|NADH dehydrogenase subunit 2|tRNA-Trp|tRNA-Trp|tRNA-Ala|oriL|oriL|tRNA-Cys|tRNA-Tyr|COI|COI|cytochrome C oxidase subunit I|tRNA-Ser|tRNA-Asp|COII|COII|cytochrome C oxidase subunit II|tRNA-Lys|Atp8|Atp8|ATPase subunit 8|ATPase subunit 6|COIII|COIII|cytochro…	UNKNOWN	UNKNOWN	mitochondrion Mustelus manazo (starspotted smooth-hound)	Eukaryota; Metazoa; Chordata; Craniata; Vertebrata; Chondrichthyes; Elasmobranchii; Galeomorphii; Galeoidea; Carcharhiniformes; Triakidae; Mustelus.	.	UNKNOWN	liver	UNKNOWN
DQ422122	Mustelus schmitti	Lopez,J.A., Ryburn,J.A., Fedrigo,O. and Naylor,G.J.	26-JUL-2016	UNKNOWN	Mustelus schmitti NADH dehydrogenase subunit 2 (ND2) gene, complete cds; mitochondrial.	nad_ref	UNKNOWN	UNKNOWN	376657	Unpublished	UNKNOWN	UNKNOWN	genomic DNA	1047	ND2|ND2|NADH dehydrogenase subunit 2	UNKNOWN	UNKNOWN	mitochondrion Mustelus schmitti (narrownose smooth-hound)	Eukaryota; Metazoa; Chordata; Craniata; Vertebrata; Chondrichthyes; Elasmobranchii; Galeomorphii; Galeoidea; Carcharhiniformes; Triakidae; Mustelus.	.	UNKNOWN	UNKNOWN	UNKNOWN
JQ518704	Mustelus schmitti	Naylor,G.J.P., Caira,J.N., Jensen,K., Rosana,K.A.M., White,W.T. and	31-JUL-2012	Atlantic Ocean: Argentina	Mustelus schmitti bio-material GN2311 NADH dehydrogenase subunit 2 (NADH2) gene, partial cds; mitochondrial.	nad_ref	UNKNOWN	UNKNOWN	376657	Bull. Am. Mus. Nat. Hist. 367, 1-262 (2012)	UNKNOWN	UNKNOWN	genomic DNA	1044	NADH2|NADH2|NADH dehydrogenase subunit 2	UNKNOWN	UNKNOWN	mitochondrion Mustelus schmitti (narrownose smooth-hound)	Eukaryota; Metazoa; Chordata; Craniata; Vertebrata; Chondrichthyes; Elasmobranchii; Galeomorphii; Galeoidea; Carcharhiniformes; Triakidae; Mustelus.	.	UNKNOWN	UNKNOWN	UNKNOWN
NC039629	Mustelus mustelus	Hull,K.L., Maduna,S.N. and Bester-van der Merwe,A.E.	2018-11-15	South Africa	Mustelus mustelus mitochondrion, complete genome.	nad_ref	UNKNOWN	UNKNOWN	112230	Mitochondrial DNA B Resour 3 (2), 964-965 (2018)	UNKNOWN	UNKNOWN	genomic DNA	16755	tRNA-Phe|12S ribosomal RNA|tRNA-Val|16S ribosomal RNA|tRNA-Leu|ND1|ND1|NADH dehydrogenase subunit 1|tRNA-Ile|tRNA-Gln|tRNA-Met|ND2|ND2|NADH dehydrogenase subunit 2|tRNA-Trp|tRNA-Ala|tRNA-Asn|tRNA-Cys|tRNA-Tyr|COX1|COX1|cytochrome c oxidase subunit I|tRNA-Ser|tRNA-Asp|COX2|COX2|cytochrome c oxidase subunit II|tRNA-Lys|ATP8|ATP8|ATP synthase F0 subunit 8|ATP6|ATP6|ATP synthase F0 subunit 6|COX3|COX…	UNKNOWN	UNKNOWN	mitochondrion Mustelus mustelus (smooth-hound)	Eukaryota; Metazoa; Chordata; Craniata; Vertebrata; Chondrichthyes; Elasmobranchii; Galeomorphii; Galeoidea; Carcharhiniformes; Triakidae; Mustelus.	RefSeq.	UNKNOWN	UNKNOWN	UNKNOWN
KF889325	Mustelus griseus	Chen,X., Peng,Z., Pan,L., Shi,X. and Cai,L.	2014-02-25	UNKNOWN	Mustelus griseus mitochondrion, complete genome.	nad_ref	UNKNOWN	UNKNOWN	89020	Mitochondrial DNA (2014) In press	UNKNOWN	UNKNOWN	genomic DNA	16754	tRNA-Phe|12S ribosomal RNA|tRNA-Val|16S ribosomal RNA|tRNA-Leu|ND1|ND1|NADH dehydrogenase subunit 1|tRNA-Ile|tRNA-Gln|tRNA-Met|ND2|ND2|NADH dehydrogenase subunit 2|tRNA-Trp|tRNA-Ala|tRNA-Asn|tRNA-Cys|tRNA-Tyr|COX1|COX1|cytochrome c oxidase subunit I|tRNA-Ser|tRNA-Asp|COX2|COX2|cytochrome c oxidase subunit II|tRNA-Lys|ATP8|ATP8|ATP synthase F0 subunit 8|ATP6|ATP6|ATP synthase F0 subunit 6|COX3|COX…	UNKNOWN	UNKNOWN	mitochondrion Mustelus griseus	Eukaryota; Metazoa; Chordata; Craniata; Vertebrata; Chondrichthyes; Elasmobranchii; Galeomorphii; Galeoidea; Carcharhiniformes; Triakidae; Mustelus.	.	UNKNOWN	UNKNOWN	UNKNOWN
KY909706	Mustelus punctulatus	Vella,A., Vella,N. and Schembri,S.	01-OCT-2017	Malta	Mustelus punctulatus isolate CBRG-Mpun01 NADH dehydrogenase subunit 2 (ND2) gene, partial cds; mitochondrial.	nad_ref	UNKNOWN	UNKNOWN	112233	Mar Genomics (2017) In press	UNKNOWN	UNKNOWN	genomic DNA	990	ND2|ND2|NADH dehydrogenase subunit 2	UNKNOWN	UNKNOWN	mitochondrion Mustelus punctulatus (blackspotted smooth-hound)	Eukaryota; Metazoa; Chordata; Craniata; Vertebrata; Chondrichthyes; Elasmobranchii; Galeomorphii; Galeoidea; Carcharhiniformes; Triakidae; Mustelus.	.	UNKNOWN	UNKNOWN	CBRG-Mpun01
DQ422123	Mustelus asterias	Lopez,J.A., Ryburn,J.A., Fedrigo,O. and Naylor,G.J.	26-JUL-2016	UNKNOWN	Mustelus asterias NADH dehydrogenase subunit 2 (ND2) gene, complete cds; mitochondrial.	nad_ref	UNKNOWN	UNKNOWN	112232	Unpublished	UNKNOWN	UNKNOWN	genomic DNA	1047	ND2|ND2|NADH dehydrogenase subunit 2	UNKNOWN	UNKNOWN	mitochondrion Mustelus asterias (starry smooth-hound)	Eukaryota; Metazoa; Chordata; Craniata; Vertebrata; Chondrichthyes; Elasmobranchii; Galeomorphii; Galeoidea; Carcharhiniformes; Triakidae; Mustelus.	.	UNKNOWN	UNKNOWN	UNKNOWN
KY909687	Mustelus asterias	Vella,A., Vella,N. and Schembri,S.	01-OCT-2017	Malta	Mustelus asterias isolate CBRG-Mast01 NADH dehydrogenase subunit 2 (ND2) gene, partial cds; mitochondrial.	nad_ref	UNKNOWN	UNKNOWN	112232	Mar Genomics (2017) In press	UNKNOWN	UNKNOWN	genomic DNA	990	ND2|ND2|NADH dehydrogenase subunit 2	UNKNOWN	UNKNOWN	mitochondrion Mustelus asterias (starry smooth-hound)	Eukaryota; Metazoa; Chordata; Craniata; Vertebrata; Chondrichthyes; Elasmobranchii; Galeomorphii; Galeoidea; Carcharhiniformes; Triakidae; Mustelus.	.	UNKNOWN	UNKNOWN	CBRG-Mast01
JQ518705	Mustelus asterias	Naylor,G.J.P., Caira,J.N., Jensen,K., Rosana,K.A.M., White,W.T. and	31-JUL-2012	Atlantic Ocean: eastern	Mustelus asterias bio-material GN2351 NADH dehydrogenase subunit 2 (NADH2) gene, partial cds; mitochondrial.	nad_ref	UNKNOWN	UNKNOWN	112232	Bull. Am. Mus. Nat. Hist. 367, 1-262 (2012)	UNKNOWN	UNKNOWN	genomic DNA	1044	NADH2|NADH2|NADH dehydrogenase subunit 2	UNKNOWN	UNKNOWN	mitochondrion Mustelus asterias (starry smooth-hound)	Eukaryota; Metazoa; Chordata; Craniata; Vertebrata; Chondrichthyes; Elasmobranchii; Galeomorphii; Galeoidea; Carcharhiniformes; Triakidae; Mustelus.	.	UNKNOWN	UNKNOWN	UNKNOWN
JQ518710	Mustelus palumbes	Naylor,G.J.P., Caira,J.N., Jensen,K., Rosana,K.A.M., White,W.T. and	31-JUL-2012	Indian Ocean: South Africa	Mustelus palumbes bio-material GN7322 NADH dehydrogenase subunit 2 (NADH2) gene, partial cds; mitochondrial.	nad_ref	UNKNOWN	UNKNOWN	1003758	Bull. Am. Mus. Nat. Hist. 367, 1-262 (2012)	UNKNOWN	UNKNOWN	genomic DNA	1044	NADH2|NADH2|NADH dehydrogenase subunit 2	UNKNOWN	UNKNOWN	mitochondrion Mustelus palumbes (whitespotted smooth-hound)	Eukaryota; Metazoa; Chordata; Craniata; Vertebrata; Chondrichthyes; Elasmobranchii; Galeomorphii; Galeoidea; Carcharhiniformes; Triakidae; Mustelus.	.	UNKNOWN	UNKNOWN	UNKNOWN
JQ519003	Mustelus stevensi	Naylor,G.J.P., Caira,J.N., Jensen,K., Rosana,K.A.M., White,W.T. and	31-JUL-2012	Indian Ocean: Australia, Western Australia	Mustelus stevensi voucher ANFC H 4649-08 bio-material GN4899 NADH dehydrogenase subunit 2 (NADH2) gene, partial cds; mitochondrial.	nad_ref	UNKNOWN	UNKNOWN	1208715	Bull. Am. Mus. Nat. Hist. 367, 1-262 (2012)	UNKNOWN	UNKNOWN	genomic DNA	1044	NADH2|NADH2|NADH dehydrogenase subunit 2	UNKNOWN	UNKNOWN	mitochondrion Mustelus stevensi (western spotted gummy shark)	Eukaryota; Metazoa; Chordata; Craniata; Vertebrata; Chondrichthyes; Elasmobranchii; Galeomorphii; Galeoidea; Carcharhiniformes; Triakidae; Mustelus.	.	UNKNOWN	UNKNOWN	UNKNOWN
JQ519171	Mustelus manazo	Naylor,G.J.P., Caira,J.N., Jensen,K., Rosana,K.A.M., White,W.T. and	31-JUL-2012	Pacific Ocean: Taiwan	Mustelus manazo voucher UMMZ 231357 bio-material GN1020 NADH dehydrogenase subunit 2 (NADH2) gene, partial cds; mitochondrial.	nad_ref	UNKNOWN	UNKNOWN	79736	Bull. Am. Mus. Nat. Hist. 367, 1-262 (2012)	UNKNOWN	UNKNOWN	genomic DNA	1044	NADH2|NADH2|NADH dehydrogenase subunit 2	UNKNOWN	UNKNOWN	mitochondrion Mustelus manazo (starspotted smooth-hound)	Eukaryota; Metazoa; Chordata; Craniata; Vertebrata; Chondrichthyes; Elasmobranchii; Galeomorphii; Galeoidea; Carcharhiniformes; Triakidae; Mustelus.	.	UNKNOWN	UNKNOWN	UNKNOWN
JQ519050	Mustelus antarcticus	Naylor,G.J.P., Caira,J.N., Jensen,K., Rosana,K.A.M., White,W.T. and	31-JUL-2012	Indian Ocean: Australia, Western Australia	Mustelus antarcticus voucher ANFC H 6571-03 bio-material GN4902 NADH dehydrogenase subunit 2 (NADH2) gene, partial cds; mitochondrial.	nad_ref	UNKNOWN	UNKNOWN	7813	Bull. Am. Mus. Nat. Hist. 367, 1-262 (2012)	UNKNOWN	UNKNOWN	genomic DNA	1044	NADH2|NADH2|NADH dehydrogenase subunit 2	UNKNOWN	UNKNOWN	mitochondrion Mustelus antarcticus (gummy shark)	Eukaryota; Metazoa; Chordata; Craniata; Vertebrata; Chondrichthyes; Elasmobranchii; Galeomorphii; Galeoidea; Carcharhiniformes; Triakidae; Mustelus.	.	UNKNOWN	UNKNOWN	UNKNOWN
JQ519008	Mustelus lenticulatus	Naylor,G.J.P., Caira,J.N., Jensen,K., Rosana,K.A.M., White,W.T. and	31-JUL-2012	Pacific Ocean: New Zealand	Mustelus lenticulatus voucher ANFC H 5551-01 bio-material GN4896 NADH dehydrogenase subunit 2 (NADH2) gene, partial cds; mitochondrial.	nad_ref	UNKNOWN	UNKNOWN	335034	Bull. Am. Mus. Nat. Hist. 367, 1-262 (2012)	UNKNOWN	UNKNOWN	genomic DNA	1044	NADH2|NADH2|NADH dehydrogenase subunit 2	UNKNOWN	UNKNOWN	mitochondrion Mustelus lenticulatus (spotted estuary smooth-hound)	Eukaryota; Metazoa; Chordata; Craniata; Vertebrata; Chondrichthyes; Elasmobranchii; Galeomorphii; Galeoidea; Carcharhiniformes; Triakidae; Mustelus.	.	UNKNOWN	UNKNOWN	UNKNOWN
KF927909	Mustelus manazo	Straube,N., White,W.T., Ho,H.C., Rochel,E., Corrigan,S., Li,C. and	24-AUG-2014	Pacific Ocean: off of Taiwan	Mustelus manazo isolate HO29 bio-material tissue sample GN9916 NADH dehydrogenase subunit 2 (NADH2) gene, partial cds; mitochondrial.	nad_ref	UNKNOWN	UNKNOWN	79736	Zootaxa 3752, 256-278 (2013)	UNKNOWN	UNKNOWN	genomic DNA	1043	NADH2|NADH2|NADH dehydrogenase subunit 2	UNKNOWN	UNKNOWN	mitochondrion Mustelus manazo (starspotted smooth-hound)	Eukaryota; Metazoa; Chordata; Craniata; Vertebrata; Chondrichthyes; Elasmobranchii; Galeomorphii; Galeoidea; Carcharhiniformes; Triakidae; Mustelus.	.	UNKNOWN	UNKNOWN	HO29
KY909706	Mustelus punctulatus	Vella,A., Vella,N. and Schembri,S.	01-OCT-2017	Malta	Mustelus punctulatus isolate CBRG-Mpun01 NADH dehydrogenase subunit 2 (ND2) gene, partial cds; mitochondrial.	nad_ref	UNKNOWN	UNKNOWN	112233	Mar Genomics (2017) In press	UNKNOWN	UNKNOWN	genomic DNA	990	ND2|ND2|NADH dehydrogenase subunit 2	UNKNOWN	UNKNOWN	mitochondrion Mustelus punctulatus (blackspotted smooth-hound)	Eukaryota; Metazoa; Chordata; Craniata; Vertebrata; Chondrichthyes; Elasmobranchii; Galeomorphii; Galeoidea; Carcharhiniformes; Triakidae; Mustelus.	.	UNKNOWN	UNKNOWN	CBRG-Mpun01
DQ422123	Mustelus asterias	Lopez,J.A., Ryburn,J.A., Fedrigo,O. and Naylor,G.J.	26-JUL-2016	UNKNOWN	Mustelus asterias NADH dehydrogenase subunit 2 (ND2) gene, complete cds; mitochondrial.	nad_ref	UNKNOWN	UNKNOWN	112232	Unpublished	UNKNOWN	UNKNOWN	genomic DNA	1047	ND2|ND2|NADH dehydrogenase subunit 2	UNKNOWN	UNKNOWN	mitochondrion Mustelus asterias (starry smooth-hound)	Eukaryota; Metazoa; Chordata; Craniata; Vertebrata; Chondrichthyes; Elasmobranchii; Galeomorphii; Galeoidea; Carcharhiniformes; Triakidae; Mustelus.	.	UNKNOWN	UNKNOWN	UNKNOWN
KY909687	Mustelus asterias	Vella,A., Vella,N. and Schembri,S.	01-OCT-2017	Malta	Mustelus asterias isolate CBRG-Mast01 NADH dehydrogenase subunit 2 (ND2) gene, partial cds; mitochondrial.	nad_ref	UNKNOWN	UNKNOWN	112232	Mar Genomics (2017) In press	UNKNOWN	UNKNOWN	genomic DNA	990	ND2|ND2|NADH dehydrogenase subunit 2	UNKNOWN	UNKNOWN	mitochondrion Mustelus asterias (starry smooth-hound)	Eukaryota; Metazoa; Chordata; Craniata; Vertebrata; Chondrichthyes; Elasmobranchii; Galeomorphii; Galeoidea; Carcharhiniformes; Triakidae; Mustelus.	.	UNKNOWN	UNKNOWN	CBRG-Mast01
JQ518705	Mustelus asterias	Naylor,G.J.P., Caira,J.N., Jensen,K., Rosana,K.A.M., White,W.T. and	31-JUL-2012	Atlantic Ocean: eastern	Mustelus asterias bio-material GN2351 NADH dehydrogenase subunit 2 (NADH2) gene, partial cds; mitochondrial.	nad_ref	UNKNOWN	UNKNOWN	112232	Bull. Am. Mus. Nat. Hist. 367, 1-262 (2012)	UNKNOWN	UNKNOWN	genomic DNA	1044	NADH2|NADH2|NADH dehydrogenase subunit 2	UNKNOWN	UNKNOWN	mitochondrion Mustelus asterias (starry smooth-hound)	Eukaryota; Metazoa; Chordata; Craniata; Vertebrata; Chondrichthyes; Elasmobranchii; Galeomorphii; Galeoidea; Carcharhiniformes; Triakidae; Mustelus.	.	UNKNOWN	UNKNOWN	UNKNOWN
JQ518710	Mustelus palumbes	Naylor,G.J.P., Caira,J.N., Jensen,K., Rosana,K.A.M., White,W.T. and	31-JUL-2012	Indian Ocean: South Africa	Mustelus palumbes bio-material GN7322 NADH dehydrogenase subunit 2 (NADH2) gene, partial cds; mitochondrial.	nad_ref	UNKNOWN	UNKNOWN	1003758	Bull. Am. Mus. Nat. Hist. 367, 1-262 (2012)	UNKNOWN	UNKNOWN	genomic DNA	1044	NADH2|NADH2|NADH dehydrogenase subunit 2	UNKNOWN	UNKNOWN	mitochondrion Mustelus palumbes (whitespotted smooth-hound)	Eukaryota; Metazoa; Chordata; Craniata; Vertebrata; Chondrichthyes; Elasmobranchii; Galeomorphii; Galeoidea; Carcharhiniformes; Triakidae; Mustelus.	.	UNKNOWN	UNKNOWN	UNKNOWN
JQ519003	Mustelus stevensi	Naylor,G.J.P., Caira,J.N., Jensen,K., Rosana,K.A.M., White,W.T. and	31-JUL-2012	Indian Ocean: Australia, Western Australia	Mustelus stevensi voucher ANFC H 4649-08 bio-material GN4899 NADH dehydrogenase subunit 2 (NADH2) gene, partial cds; mitochondrial.	nad_ref	UNKNOWN	UNKNOWN	1208715	Bull. Am. Mus. Nat. Hist. 367, 1-262 (2012)	UNKNOWN	UNKNOWN	genomic DNA	1044	NADH2|NADH2|NADH dehydrogenase subunit 2	UNKNOWN	UNKNOWN	mitochondrion Mustelus stevensi (western spotted gummy shark)	Eukaryota; Metazoa; Chordata; Craniata; Vertebrata; Chondrichthyes; Elasmobranchii; Galeomorphii; Galeoidea; Carcharhiniformes; Triakidae; Mustelus.	.	UNKNOWN	UNKNOWN	UNKNOWN
AB015962	Mustelus manazo	Cao,Y., Waddell,P.J., Okada,N. and Hasegawa,M.	25-JUL-2016	UNKNOWN	Mustelus manazo mitochondrial DNA, complete sequence.	nad_ref	UNKNOWN	UNKNOWN	79736	Mol. Biol. Evol. 15 (12), 1637-1646 (1998)	mtsh-1	UNKNOWN	genomic DNA	16707	tRNA-Phe|12S ribosomal RNA|tRNA-Val|16S ribosomal RNA|tRNA-Leu|NADH1|NADH1|NADH dehydrogenase subunit 1|tRNA-Ile|tRNA-Gln|tRNA-Met|NADH2|NADH2|NADH dehydrogenase subunit 2|tRNA-Trp|tRNA-Trp|tRNA-Ala|oriL|oriL|tRNA-Cys|tRNA-Tyr|COI|COI|cytochrome C oxidase subunit I|tRNA-Ser|tRNA-Asp|COII|COII|cytochrome C oxidase subunit II|tRNA-Lys|Atp8|Atp8|ATPase subunit 8|ATPase subunit 6|COIII|COIII|cytochro…	UNKNOWN	UNKNOWN	mitochondrion Mustelus manazo (starspotted smooth-hound)	Eukaryota; Metazoa; Chordata; Craniata; Vertebrata; Chondrichthyes; Elasmobranchii; Galeomorphii; Galeoidea; Carcharhiniformes; Triakidae; Mustelus.	.	UNKNOWN	liver	UNKNOWN
JQ519171	Mustelus manazo	Naylor,G.J.P., Caira,J.N., Jensen,K., Rosana,K.A.M., White,W.T. and	31-JUL-2012	Pacific Ocean: Taiwan	Mustelus manazo voucher UMMZ 231357 bio-material GN1020 NADH dehydrogenase subunit 2 (NADH2) gene, partial cds; mitochondrial.	nad_ref	UNKNOWN	UNKNOWN	79736	Bull. Am. Mus. Nat. Hist. 367, 1-262 (2012)	UNKNOWN	UNKNOWN	genomic DNA	1044	NADH2|NADH2|NADH dehydrogenase subunit 2	UNKNOWN	UNKNOWN	mitochondrion Mustelus manazo (starspotted smooth-hound)	Eukaryota; Metazoa; Chordata; Craniata; Vertebrata; Chondrichthyes; Elasmobranchii; Galeomorphii; Galeoidea; Carcharhiniformes; Triakidae; Mustelus.	.	UNKNOWN	UNKNOWN	UNKNOWN
JQ519050	Mustelus antarcticus	Naylor,G.J.P., Caira,J.N., Jensen,K., Rosana,K.A.M., White,W.T. and	31-JUL-2012	Indian Ocean: Australia, Western Australia	Mustelus antarcticus voucher ANFC H 6571-03 bio-material GN4902 NADH dehydrogenase subunit 2 (NADH2) gene, partial cds; mitochondrial.	nad_ref	UNKNOWN	UNKNOWN	7813	Bull. Am. Mus. Nat. Hist. 367, 1-262 (2012)	UNKNOWN	UNKNOWN	genomic DNA	1044	NADH2|NADH2|NADH dehydrogenase subunit 2	UNKNOWN	UNKNOWN	mitochondrion Mustelus antarcticus (gummy shark)	Eukaryota; Metazoa; Chordata; Craniata; Vertebrata; Chondrichthyes; Elasmobranchii; Galeomorphii; Galeoidea; Carcharhiniformes; Triakidae; Mustelus.	.	UNKNOWN	UNKNOWN	UNKNOWN
JQ519008	Mustelus lenticulatus	Naylor,G.J.P., Caira,J.N., Jensen,K., Rosana,K.A.M., White,W.T. and	31-JUL-2012	Pacific Ocean: New Zealand	Mustelus lenticulatus voucher ANFC H 5551-01 bio-material GN4896 NADH dehydrogenase subunit 2 (NADH2) gene, partial cds; mitochondrial.	nad_ref	UNKNOWN	UNKNOWN	335034	Bull. Am. Mus. Nat. Hist. 367, 1-262 (2012)	UNKNOWN	UNKNOWN	genomic DNA	1044	NADH2|NADH2|NADH dehydrogenase subunit 2	UNKNOWN	UNKNOWN	mitochondrion Mustelus lenticulatus (spotted estuary smooth-hound)	Eukaryota; Metazoa; Chordata; Craniata; Vertebrata; Chondrichthyes; Elasmobranchii; Galeomorphii; Galeoidea; Carcharhiniformes; Triakidae; Mustelus.	.	UNKNOWN	UNKNOWN	UNKNOWN
DQ422130	Mustelus manazo	Lopez,J.A., Ryburn,J.A., Fedrigo,O. and Naylor,G.J.	26-JUL-2016	UNKNOWN	Mustelus manazo NADH dehydrogenase subunit 2 (ND2) gene, complete cds; mitochondrial.	nad_ref	UNKNOWN	UNKNOWN	79736	Unpublished	UNKNOWN	UNKNOWN	genomic DNA	1047	ND2|ND2|NADH dehydrogenase subunit 2	UNKNOWN	UNKNOWN	mitochondrion Mustelus manazo (starspotted smooth-hound)	Eukaryota; Metazoa; Chordata; Craniata; Vertebrata; Chondrichthyes; Elasmobranchii; Galeomorphii; Galeoidea; Carcharhiniformes; Triakidae; Mustelus.	.	UNKNOWN	UNKNOWN	UNKNOWN
KF927909	Mustelus manazo	Straube,N., White,W.T., Ho,H.C., Rochel,E., Corrigan,S., Li,C. and	24-AUG-2014	Pacific Ocean: off of Taiwan	Mustelus manazo isolate HO29 bio-material tissue sample GN9916 NADH dehydrogenase subunit 2 (NADH2) gene, partial cds; mitochondrial.	nad_ref	UNKNOWN	UNKNOWN	79736	Zootaxa 3752, 256-278 (2013)	UNKNOWN	UNKNOWN	genomic DNA	1043	NADH2|NADH2|NADH dehydrogenase subunit 2	UNKNOWN	UNKNOWN	mitochondrion Mustelus manazo (starspotted smooth-hound)	Eukaryota; Metazoa; Chordata; Craniata; Vertebrata; Chondrichthyes; Elasmobranchii; Galeomorphii; Galeoidea; Carcharhiniformes; Triakidae; Mustelus.	.	UNKNOWN	UNKNOWN	HO29
KF927908	Mustelus manazo	Straube,N., White,W.T., Ho,H.C., Rochel,E., Corrigan,S., Li,C. and	24-AUG-2014	Pacific Ocean: off of Taiwan	Mustelus manazo isolate HO28 bio-material tissue sample GN9915 NADH dehydrogenase subunit 2 (NADH2) gene, partial cds; mitochondrial.	nad_ref	UNKNOWN	UNKNOWN	79736	Zootaxa 3752, 256-278 (2013)	UNKNOWN	UNKNOWN	genomic DNA	1043	NADH2|NADH2|NADH dehydrogenase subunit 2	UNKNOWN	UNKNOWN	mitochondrion Mustelus manazo (starspotted smooth-hound)	Eukaryota; Metazoa; Chordata; Craniata; Vertebrata; Chondrichthyes; Elasmobranchii; Galeomorphii; Galeoidea; Carcharhiniformes; Triakidae; Mustelus.	.	UNKNOWN	UNKNOWN	HO28
JQ518704	Mustelus schmitti	Naylor,G.J.P., Caira,J.N., Jensen,K., Rosana,K.A.M., White,W.T. and	31-JUL-2012	Atlantic Ocean: Argentina	Mustelus schmitti bio-material GN2311 NADH dehydrogenase subunit 2 (NADH2) gene, partial cds; mitochondrial.	nad_ref	UNKNOWN	UNKNOWN	376657	Bull. Am. Mus. Nat. Hist. 367, 1-262 (2012)	UNKNOWN	UNKNOWN	genomic DNA	1044	NADH2|NADH2|NADH dehydrogenase subunit 2	UNKNOWN	UNKNOWN	mitochondrion Mustelus schmitti (narrownose smooth-hound)	Eukaryota; Metazoa; Chordata; Craniata; Vertebrata; Chondrichthyes; Elasmobranchii; Galeomorphii; Galeoidea; Carcharhiniformes; Triakidae; Mustelus.	.	UNKNOWN	UNKNOWN	UNKNOWN
KF356249	Prionace glauca	Chen,X., Xiang,D., Ai,W. and Shi,X.	2013-11-13	UNKNOWN	Prionace glauca mitochondrion, complete genome.	nad_ref	UNKNOWN	UNKNOWN	7815	Mitochondrial DNA (2013) In press	UNKNOWN	UNKNOWN	genomic DNA	16705	tRNA-Phe|12S ribosomal RNA|tRNA-Val|16S ribosomal RNA|tRNA-Leu|ND1|ND1|NADH dehydrogenase subunit 1|tRNA-Ile|tRNA-Gln|tRNA-Met|ND2|ND2|NADH dehydrogenase subunit 2|tRNA-Trp|tRNA-Ala|tRNA-Asn|tRNA-Cys|tRNA-Tyr|COX1|COX1|cytochrome c oxidase subunit I|tRNA-Ser|tRNA-Asp|COX2|COX2|cytochrome c oxidase subunit II|tRNA-Lys|ATP8|ATP8|ATP synthase F0 subunit 8|ATP6|ATP6|ATP synthase F0 subunit 6|COX3|COX…	UNKNOWN	UNKNOWN	mitochondrion Prionace glauca (blue shark)	Eukaryota; Metazoa; Chordata; Craniata; Vertebrata; Chondrichthyes; Elasmobranchii; Galeomorphii; Galeoidea; Carcharhiniformes; Carcharhinidae; Prionace.	.	UNKNOWN	UNKNOWN	UNKNOWN
JQ518645	Prionace glauca	Naylor,G.J.P., Caira,J.N., Jensen,K., Rosana,K.A.M., White,W.T. and	31-JUL-2012	Pacific Ocean: Mexico, Baja California Sur, Gulf of California	Prionace glauca bio-material GN5435 NADH dehydrogenase subunit 2 (NADH2) gene, partial cds; mitochondrial.	nad_ref	UNKNOWN	UNKNOWN	7815	Bull. Am. Mus. Nat. Hist. 367, 1-262 (2012)	UNKNOWN	UNKNOWN	genomic DNA	1044	NADH2|NADH2|NADH dehydrogenase subunit 2	UNKNOWN	UNKNOWN	mitochondrion Prionace glauca (blue shark)	Eukaryota; Metazoa; Chordata; Craniata; Vertebrata; Chondrichthyes; Elasmobranchii; Galeomorphii; Galeoidea; Carcharhiniformes; Carcharhinidae; Prionace.	.	UNKNOWN	UNKNOWN	UNKNOWN
U91419	Prionace glauca	Naylor,G.J.P., Martin,A.P., Mattison,E.G. and Brown,W.M.	16-JUL-1997	UNKNOWN	Prionace glauca NADH dehydrogenase subunit 2 (NADH2) gene, mitochondrial gene encoding mitochondrial protein, partial cds.	nad_ref	UNKNOWN	UNKNOWN	7815	(in) Kocher,T.D. and Stepien,C.A. (Eds.);	UNKNOWN	UNKNOWN	genomic DNA	1041	NADH2|NADH2|NADH dehydrogenase subunit 2	UNKNOWN	UNKNOWN	mitochondrion Prionace glauca (blue shark)	Eukaryota; Metazoa; Chordata; Craniata; Vertebrata; Chondrichthyes; Elasmobranchii; Galeomorphii; Galeoidea; Carcharhiniformes; Carcharhinidae; Prionace.	.	UNKNOWN	UNKNOWN	UNKNOWN
DQ422102	Prionace glauca	Lopez,J.A., Ryburn,J.A., Fedrigo,O. and Naylor,G.J.	26-JUL-2016	UNKNOWN	Prionace glauca NADH dehydrogenase subunit 2 (ND2) gene, complete cds; mitochondrial.	nad_ref	UNKNOWN	UNKNOWN	7815	Unpublished	UNKNOWN	UNKNOWN	genomic DNA	1047	ND2|ND2|NADH dehydrogenase subunit 2	UNKNOWN	UNKNOWN	mitochondrion Prionace glauca (blue shark)	Eukaryota; Metazoa; Chordata; Craniata; Vertebrata; Chondrichthyes; Elasmobranchii; Galeomorphii; Galeoidea; Carcharhiniformes; Carcharhinidae; Prionace.	.	UNKNOWN	UNKNOWN	UNKNOWN
KY909718	Prionace glauca	Vella,A., Vella,N. and Schembri,S.	01-OCT-2017	Malta	Prionace glauca isolate CBRG-Pgla01 NADH dehydrogenase subunit 2 (ND2) gene, partial cds; mitochondrial.	nad_ref	UNKNOWN	UNKNOWN	7815	Mar Genomics (2017) In press	UNKNOWN	UNKNOWN	genomic DNA	990	ND2|ND2|NADH dehydrogenase subunit 2	UNKNOWN	UNKNOWN	mitochondrion Prionace glauca (blue shark)	Eukaryota; Metazoa; Chordata; Craniata; Vertebrata; Chondrichthyes; Elasmobranchii; Galeomorphii; Galeoidea; Carcharhiniformes; Carcharhinidae; Prionace.	.	UNKNOWN	UNKNOWN	CBRG-Pgla01
KY909724	Prionace glauca	Vella,A., Vella,N. and Schembri,S.	01-OCT-2017	Malta	Prionace glauca isolate CBRG-Pgla07 NADH dehydrogenase subunit 2 (ND2) gene, partial cds; mitochondrial.	nad_ref	UNKNOWN	UNKNOWN	7815	Mar Genomics (2017) In press	UNKNOWN	UNKNOWN	genomic DNA	990	ND2|ND2|NADH dehydrogenase subunit 2	UNKNOWN	UNKNOWN	mitochondrion Prionace glauca (blue shark)	Eukaryota; Metazoa; Chordata; Craniata; Vertebrata; Chondrichthyes; Elasmobranchii; Galeomorphii; Galeoidea; Carcharhiniformes; Carcharhinidae; Prionace.	.	UNKNOWN	UNKNOWN	CBRG-Pgla07
KY909719	Prionace glauca	Vella,A., Vella,N. and Schembri,S.	01-OCT-2017	Malta	Prionace glauca isolate CBRG-Pgla02 NADH dehydrogenase subunit 2 (ND2) gene, partial cds; mitochondrial.	nad_ref	UNKNOWN	UNKNOWN	7815	Mar Genomics (2017) In press	UNKNOWN	UNKNOWN	genomic DNA	990	ND2|ND2|NADH dehydrogenase subunit 2	UNKNOWN	UNKNOWN	mitochondrion Prionace glauca (blue shark)	Eukaryota; Metazoa; Chordata; Craniata; Vertebrata; Chondrichthyes; Elasmobranchii; Galeomorphii; Galeoidea; Carcharhiniformes; Carcharhinidae; Prionace.	.	UNKNOWN	UNKNOWN	CBRG-Pgla02
KY909784	Scyliorhinus canicula	Vella,A., Vella,N. and Schembri,S.	01-OCT-2017	Malta	Scyliorhinus canicula isolate CBRG-Scan01 NADH dehydrogenase subunit 2 (ND2) gene, partial cds; mitochondrial.	nad_ref	UNKNOWN	UNKNOWN	7830	Mar Genomics (2017) In press	UNKNOWN	UNKNOWN	genomic DNA	990	ND2|ND2|NADH dehydrogenase subunit 2	UNKNOWN	UNKNOWN	mitochondrion Scyliorhinus canicula (smaller spotted catshark)	Eukaryota; Metazoa; Chordata; Craniata; Vertebrata; Chondrichthyes; Elasmobranchii; Galeomorphii; Galeoidea; Carcharhiniformes; Scyliorhinidae; Scyliorhinus.	.	UNKNOWN	UNKNOWN	CBRG-Scan01
Y16067	Scyliorhinus canicula	Delarbre,C., Spruyt,N., Delmarre,C., Gallut,C., Barriel,V.,	27-JUN-2018	UNKNOWN	Scyliorhinus canicula complete mitochondrial genome.	nad_ref	UNKNOWN	UNKNOWN	7830	Genetics 150 (1), 331-344 (1998)	UNKNOWN	UNKNOWN	genomic DNA	16697	NADH 1|NADH 1|tRNA-Ile|tRNA-Ile|tRNA-Ile|tRNA-Gln|tRNA-Gln|tRNA-Gln|tRNA-Met|tRNA-Met|tRNA-Met|NADH 2|NADH 2|tRNA-Trp|tRNA-Trp|tRNA-Trp|tRNA-Ala|tRNA-Ala|tRNA-Ala|tRNA-Asn|tRNA-Asn|tRNA-Asn|tRNA-Cys|tRNA-Cys|tRNA-Cys|tRNA-Tyr|tRNA-Tyr|tRNA-Tyr|CO I|CO I|tRNA-Ser (TCN)|tRNA-Ser (TCN)|tRNA-Ser|tRNA-Asp|tRNA-Asp|tRNA-Asp|CO II|CO II|tRNA-Lys|tRNA-Lys|tRNA-Lys|ATPase 8|ATPase 8|ATPase 6|ATPase 6|CO I…	UNKNOWN	UNKNOWN	mitochondrion Scyliorhinus canicula (smaller spotted catshark)	Eukaryota; Metazoa; Chordata; Craniata; Vertebrata; Chondrichthyes; Elasmobranchii; Galeomorphii; Galeoidea; Carcharhiniformes; Scyliorhinidae; Scyliorhinus.	12S rRNA; 16S rRNA; ATPase 6; ATPase 8; COI gene; COII gene; COIII gene; complete genome; control region; cytb gene; mitochondrial; NADH1 gene; NADH2 gene; NADH3 gene; NADH4 gene; NADH4L gene; NADH5 gene; NADH6 gene; origin of replication; tRNA-Ala; tRNA-Arg; tRNA-Asn; tRNA-Asp; tRNA-Cys; tRNA-Gln; tRNA-Glu; tRNA-Gly; tRNA-His; tRNA-Ile; tRNA-Leu(CUN); tRNA-Leu(UUR); tRNA-Lys; tRNA-Met; tRNA-Phe;…	UNKNOWN	muscle	single individual
KY909787	Scyliorhinus canicula	Vella,A., Vella,N. and Schembri,S.	01-OCT-2017	Malta	Scyliorhinus canicula isolate CBRG-Scan04 NADH dehydrogenase subunit 2 (ND2) gene, partial cds; mitochondrial.	nad_ref	UNKNOWN	UNKNOWN	7830	Mar Genomics (2017) In press	UNKNOWN	UNKNOWN	genomic DNA	990	ND2|ND2|NADH dehydrogenase subunit 2	UNKNOWN	UNKNOWN	mitochondrion Scyliorhinus canicula (smaller spotted catshark)	Eukaryota; Metazoa; Chordata; Craniata; Vertebrata; Chondrichthyes; Elasmobranchii; Galeomorphii; Galeoidea; Carcharhiniformes; Scyliorhinidae; Scyliorhinus.	.	UNKNOWN	UNKNOWN	CBRG-Scan04
Y16067	Scyliorhinus canicula	Delarbre,C., Spruyt,N., Delmarre,C., Gallut,C., Barriel,V.,	27-JUN-2018	UNKNOWN	Scyliorhinus canicula complete mitochondrial genome.	nad_ref	UNKNOWN	UNKNOWN	7830	Genetics 150 (1), 331-344 (1998)	UNKNOWN	UNKNOWN	genomic DNA	16697	NADH 1|NADH 1|tRNA-Ile|tRNA-Ile|tRNA-Ile|tRNA-Gln|tRNA-Gln|tRNA-Gln|tRNA-Met|tRNA-Met|tRNA-Met|NADH 2|NADH 2|tRNA-Trp|tRNA-Trp|tRNA-Trp|tRNA-Ala|tRNA-Ala|tRNA-Ala|tRNA-Asn|tRNA-Asn|tRNA-Asn|tRNA-Cys|tRNA-Cys|tRNA-Cys|tRNA-Tyr|tRNA-Tyr|tRNA-Tyr|CO I|CO I|tRNA-Ser (TCN)|tRNA-Ser (TCN)|tRNA-Ser|tRNA-Asp|tRNA-Asp|tRNA-Asp|CO II|CO II|tRNA-Lys|tRNA-Lys|tRNA-Lys|ATPase 8|ATPase 8|ATPase 6|ATPase 6|CO I…	UNKNOWN	UNKNOWN	mitochondrion Scyliorhinus canicula (smaller spotted catshark)	Eukaryota; Metazoa; Chordata; Craniata; Vertebrata; Chondrichthyes; Elasmobranchii; Galeomorphii; Galeoidea; Carcharhiniformes; Scyliorhinidae; Scyliorhinus.	12S rRNA; 16S rRNA; ATPase 6; ATPase 8; COI gene; COII gene; COIII gene; complete genome; control region; cytb gene; mitochondrial; NADH1 gene; NADH2 gene; NADH3 gene; NADH4 gene; NADH4L gene; NADH5 gene; NADH6 gene; origin of replication; tRNA-Ala; tRNA-Arg; tRNA-Asn; tRNA-Asp; tRNA-Cys; tRNA-Gln; tRNA-Glu; tRNA-Gly; tRNA-His; tRNA-Ile; tRNA-Leu(CUN); tRNA-Leu(UUR); tRNA-Lys; tRNA-Met; tRNA-Phe;…	UNKNOWN	muscle	single individual
Y16067	Scyliorhinus canicula	Delarbre,C., Spruyt,N., Delmarre,C., Gallut,C., Barriel,V.,	27-JUN-2018	UNKNOWN	Scyliorhinus canicula complete mitochondrial genome.	nad_ref	UNKNOWN	UNKNOWN	7830	Genetics 150 (1), 331-344 (1998)	UNKNOWN	UNKNOWN	genomic DNA	16697	NADH 1|NADH 1|tRNA-Ile|tRNA-Ile|tRNA-Ile|tRNA-Gln|tRNA-Gln|tRNA-Gln|tRNA-Met|tRNA-Met|tRNA-Met|NADH 2|NADH 2|tRNA-Trp|tRNA-Trp|tRNA-Trp|tRNA-Ala|tRNA-Ala|tRNA-Ala|tRNA-Asn|tRNA-Asn|tRNA-Asn|tRNA-Cys|tRNA-Cys|tRNA-Cys|tRNA-Tyr|tRNA-Tyr|tRNA-Tyr|CO I|CO I|tRNA-Ser (TCN)|tRNA-Ser (TCN)|tRNA-Ser|tRNA-Asp|tRNA-Asp|tRNA-Asp|CO II|CO II|tRNA-Lys|tRNA-Lys|tRNA-Lys|ATPase 8|ATPase 8|ATPase 6|ATPase 6|CO I…	UNKNOWN	UNKNOWN	mitochondrion Scyliorhinus canicula (smaller spotted catshark)	Eukaryota; Metazoa; Chordata; Craniata; Vertebrata; Chondrichthyes; Elasmobranchii; Galeomorphii; Galeoidea; Carcharhiniformes; Scyliorhinidae; Scyliorhinus.	12S rRNA; 16S rRNA; ATPase 6; ATPase 8; COI gene; COII gene; COIII gene; complete genome; control region; cytb gene; mitochondrial; NADH1 gene; NADH2 gene; NADH3 gene; NADH4 gene; NADH4L gene; NADH5 gene; NADH6 gene; origin of replication; tRNA-Ala; tRNA-Arg; tRNA-Asn; tRNA-Asp; tRNA-Cys; tRNA-Gln; tRNA-Glu; tRNA-Gly; tRNA-His; tRNA-Ile; tRNA-Leu(CUN); tRNA-Leu(UUR); tRNA-Lys; tRNA-Met; tRNA-Phe;…	UNKNOWN	muscle	single individual
Y16067	Scyliorhinus canicula	Delarbre,C., Spruyt,N., Delmarre,C., Gallut,C., Barriel,V.,	27-JUN-2018	UNKNOWN	Scyliorhinus canicula complete mitochondrial genome.	nad_ref	UNKNOWN	UNKNOWN	7830	Genetics 150 (1), 331-344 (1998)	UNKNOWN	UNKNOWN	genomic DNA	16697	NADH 1|NADH 1|tRNA-Ile|tRNA-Ile|tRNA-Ile|tRNA-Gln|tRNA-Gln|tRNA-Gln|tRNA-Met|tRNA-Met|tRNA-Met|NADH 2|NADH 2|tRNA-Trp|tRNA-Trp|tRNA-Trp|tRNA-Ala|tRNA-Ala|tRNA-Ala|tRNA-Asn|tRNA-Asn|tRNA-Asn|tRNA-Cys|tRNA-Cys|tRNA-Cys|tRNA-Tyr|tRNA-Tyr|tRNA-Tyr|CO I|CO I|tRNA-Ser (TCN)|tRNA-Ser (TCN)|tRNA-Ser|tRNA-Asp|tRNA-Asp|tRNA-Asp|CO II|CO II|tRNA-Lys|tRNA-Lys|tRNA-Lys|ATPase 8|ATPase 8|ATPase 6|ATPase 6|CO I…	UNKNOWN	UNKNOWN	mitochondrion Scyliorhinus canicula (smaller spotted catshark)	Eukaryota; Metazoa; Chordata; Craniata; Vertebrata; Chondrichthyes; Elasmobranchii; Galeomorphii; Galeoidea; Carcharhiniformes; Scyliorhinidae; Scyliorhinus.	12S rRNA; 16S rRNA; ATPase 6; ATPase 8; COI gene; COII gene; COIII gene; complete genome; control region; cytb gene; mitochondrial; NADH1 gene; NADH2 gene; NADH3 gene; NADH4 gene; NADH4L gene; NADH5 gene; NADH6 gene; origin of replication; tRNA-Ala; tRNA-Arg; tRNA-Asn; tRNA-Asp; tRNA-Cys; tRNA-Gln; tRNA-Glu; tRNA-Gly; tRNA-His; tRNA-Ile; tRNA-Leu(CUN); tRNA-Leu(UUR); tRNA-Lys; tRNA-Met; tRNA-Phe;…	UNKNOWN	muscle	single individual
Y16067	Scyliorhinus canicula	Delarbre,C., Spruyt,N., Delmarre,C., Gallut,C., Barriel,V.,	27-JUN-2018	UNKNOWN	Scyliorhinus canicula complete mitochondrial genome.	nad_ref	UNKNOWN	UNKNOWN	7830	Genetics 150 (1), 331-344 (1998)	UNKNOWN	UNKNOWN	genomic DNA	16697	NADH 1|NADH 1|tRNA-Ile|tRNA-Ile|tRNA-Ile|tRNA-Gln|tRNA-Gln|tRNA-Gln|tRNA-Met|tRNA-Met|tRNA-Met|NADH 2|NADH 2|tRNA-Trp|tRNA-Trp|tRNA-Trp|tRNA-Ala|tRNA-Ala|tRNA-Ala|tRNA-Asn|tRNA-Asn|tRNA-Asn|tRNA-Cys|tRNA-Cys|tRNA-Cys|tRNA-Tyr|tRNA-Tyr|tRNA-Tyr|CO I|CO I|tRNA-Ser (TCN)|tRNA-Ser (TCN)|tRNA-Ser|tRNA-Asp|tRNA-Asp|tRNA-Asp|CO II|CO II|tRNA-Lys|tRNA-Lys|tRNA-Lys|ATPase 8|ATPase 8|ATPase 6|ATPase 6|CO I…	UNKNOWN	UNKNOWN	mitochondrion Scyliorhinus canicula (smaller spotted catshark)	Eukaryota; Metazoa; Chordata; Craniata; Vertebrata; Chondrichthyes; Elasmobranchii; Galeomorphii; Galeoidea; Carcharhiniformes; Scyliorhinidae; Scyliorhinus.	12S rRNA; 16S rRNA; ATPase 6; ATPase 8; COI gene; COII gene; COIII gene; complete genome; control region; cytb gene; mitochondrial; NADH1 gene; NADH2 gene; NADH3 gene; NADH4 gene; NADH4L gene; NADH5 gene; NADH6 gene; origin of replication; tRNA-Ala; tRNA-Arg; tRNA-Asn; tRNA-Asp; tRNA-Cys; tRNA-Gln; tRNA-Glu; tRNA-Gly; tRNA-His; tRNA-Ile; tRNA-Leu(CUN); tRNA-Leu(UUR); tRNA-Lys; tRNA-Met; tRNA-Phe;…	UNKNOWN	muscle	single individual
Y16067	Scyliorhinus canicula	Delarbre,C., Spruyt,N., Delmarre,C., Gallut,C., Barriel,V.,	27-JUN-2018	UNKNOWN	Scyliorhinus canicula complete mitochondrial genome.	nad_ref	UNKNOWN	UNKNOWN	7830	Genetics 150 (1), 331-344 (1998)	UNKNOWN	UNKNOWN	genomic DNA	16697	NADH 1|NADH 1|tRNA-Ile|tRNA-Ile|tRNA-Ile|tRNA-Gln|tRNA-Gln|tRNA-Gln|tRNA-Met|tRNA-Met|tRNA-Met|NADH 2|NADH 2|tRNA-Trp|tRNA-Trp|tRNA-Trp|tRNA-Ala|tRNA-Ala|tRNA-Ala|tRNA-Asn|tRNA-Asn|tRNA-Asn|tRNA-Cys|tRNA-Cys|tRNA-Cys|tRNA-Tyr|tRNA-Tyr|tRNA-Tyr|CO I|CO I|tRNA-Ser (TCN)|tRNA-Ser (TCN)|tRNA-Ser|tRNA-Asp|tRNA-Asp|tRNA-Asp|CO II|CO II|tRNA-Lys|tRNA-Lys|tRNA-Lys|ATPase 8|ATPase 8|ATPase 6|ATPase 6|CO I…	UNKNOWN	UNKNOWN	mitochondrion Scyliorhinus canicula (smaller spotted catshark)	Eukaryota; Metazoa; Chordata; Craniata; Vertebrata; Chondrichthyes; Elasmobranchii; Galeomorphii; Galeoidea; Carcharhiniformes; Scyliorhinidae; Scyliorhinus.	12S rRNA; 16S rRNA; ATPase 6; ATPase 8; COI gene; COII gene; COIII gene; complete genome; control region; cytb gene; mitochondrial; NADH1 gene; NADH2 gene; NADH3 gene; NADH4 gene; NADH4L gene; NADH5 gene; NADH6 gene; origin of replication; tRNA-Ala; tRNA-Arg; tRNA-Asn; tRNA-Asp; tRNA-Cys; tRNA-Gln; tRNA-Glu; tRNA-Gly; tRNA-His; tRNA-Ile; tRNA-Leu(CUN); tRNA-Leu(UUR); tRNA-Lys; tRNA-Met; tRNA-Phe;…	UNKNOWN	muscle	single individual
KY909785	Scyliorhinus canicula	Vella,A., Vella,N. and Schembri,S.	01-OCT-2017	Malta	Scyliorhinus canicula isolate CBRG-Scan02 NADH dehydrogenase subunit 2 (ND2) gene, partial cds; mitochondrial.	nad_ref	UNKNOWN	UNKNOWN	7830	Mar Genomics (2017) In press	UNKNOWN	UNKNOWN	genomic DNA	990	ND2|ND2|NADH dehydrogenase subunit 2	UNKNOWN	UNKNOWN	mitochondrion Scyliorhinus canicula (smaller spotted catshark)	Eukaryota; Metazoa; Chordata; Craniata; Vertebrata; Chondrichthyes; Elasmobranchii; Galeomorphii; Galeoidea; Carcharhiniformes; Scyliorhinidae; Scyliorhinus.	.	UNKNOWN	UNKNOWN	CBRG-Scan02
JQ518645	Prionace glauca	Naylor,G.J.P., Caira,J.N., Jensen,K., Rosana,K.A.M., White,W.T. and	31-JUL-2012	Pacific Ocean: Mexico, Baja California Sur, Gulf of California	Prionace glauca bio-material GN5435 NADH dehydrogenase subunit 2 (NADH2) gene, partial cds; mitochondrial.	nad_ref	UNKNOWN	UNKNOWN	7815	Bull. Am. Mus. Nat. Hist. 367, 1-262 (2012)	UNKNOWN	UNKNOWN	genomic DNA	1044	NADH2|NADH2|NADH dehydrogenase subunit 2	UNKNOWN	UNKNOWN	mitochondrion Prionace glauca (blue shark)	Eukaryota; Metazoa; Chordata; Craniata; Vertebrata; Chondrichthyes; Elasmobranchii; Galeomorphii; Galeoidea; Carcharhiniformes; Carcharhinidae; Prionace.	.	UNKNOWN	UNKNOWN	UNKNOWN
JQ518645	Prionace glauca	Naylor,G.J.P., Caira,J.N., Jensen,K., Rosana,K.A.M., White,W.T. and	31-JUL-2012	Pacific Ocean: Mexico, Baja California Sur, Gulf of California	Prionace glauca bio-material GN5435 NADH dehydrogenase subunit 2 (NADH2) gene, partial cds; mitochondrial.	nad_ref	UNKNOWN	UNKNOWN	7815	Bull. Am. Mus. Nat. Hist. 367, 1-262 (2012)	UNKNOWN	UNKNOWN	genomic DNA	1044	NADH2|NADH2|NADH dehydrogenase subunit 2	UNKNOWN	UNKNOWN	mitochondrion Prionace glauca (blue shark)	Eukaryota; Metazoa; Chordata; Craniata; Vertebrata; Chondrichthyes; Elasmobranchii; Galeomorphii; Galeoidea; Carcharhiniformes; Carcharhinidae; Prionace.	.	UNKNOWN	UNKNOWN	UNKNOWN
JQ518645	Prionace glauca	Naylor,G.J.P., Caira,J.N., Jensen,K., Rosana,K.A.M., White,W.T. and	31-JUL-2012	Pacific Ocean: Mexico, Baja California Sur, Gulf of California	Prionace glauca bio-material GN5435 NADH dehydrogenase subunit 2 (NADH2) gene, partial cds; mitochondrial.	nad_ref	UNKNOWN	UNKNOWN	7815	Bull. Am. Mus. Nat. Hist. 367, 1-262 (2012)	UNKNOWN	UNKNOWN	genomic DNA	1044	NADH2|NADH2|NADH dehydrogenase subunit 2	UNKNOWN	UNKNOWN	mitochondrion Prionace glauca (blue shark)	Eukaryota; Metazoa; Chordata; Craniata; Vertebrata; Chondrichthyes; Elasmobranchii; Galeomorphii; Galeoidea; Carcharhiniformes; Carcharhinidae; Prionace.	.	UNKNOWN	UNKNOWN	UNKNOWN
JQ518645	Prionace glauca	Naylor,G.J.P., Caira,J.N., Jensen,K., Rosana,K.A.M., White,W.T. and	31-JUL-2012	Pacific Ocean: Mexico, Baja California Sur, Gulf of California	Prionace glauca bio-material GN5435 NADH dehydrogenase subunit 2 (NADH2) gene, partial cds; mitochondrial.	nad_ref	UNKNOWN	UNKNOWN	7815	Bull. Am. Mus. Nat. Hist. 367, 1-262 (2012)	UNKNOWN	UNKNOWN	genomic DNA	1044	NADH2|NADH2|NADH dehydrogenase subunit 2	UNKNOWN	UNKNOWN	mitochondrion Prionace glauca (blue shark)	Eukaryota; Metazoa; Chordata; Craniata; Vertebrata; Chondrichthyes; Elasmobranchii; Galeomorphii; Galeoidea; Carcharhiniformes; Carcharhinidae; Prionace.	.	UNKNOWN	UNKNOWN	UNKNOWN
KY909718	Prionace glauca	Vella,A., Vella,N. and Schembri,S.	01-OCT-2017	Malta	Prionace glauca isolate CBRG-Pgla01 NADH dehydrogenase subunit 2 (ND2) gene, partial cds; mitochondrial.	nad_ref	UNKNOWN	UNKNOWN	7815	Mar Genomics (2017) In press	UNKNOWN	UNKNOWN	genomic DNA	990	ND2|ND2|NADH dehydrogenase subunit 2	UNKNOWN	UNKNOWN	mitochondrion Prionace glauca (blue shark)	Eukaryota; Metazoa; Chordata; Craniata; Vertebrata; Chondrichthyes; Elasmobranchii; Galeomorphii; Galeoidea; Carcharhiniformes; Carcharhinidae; Prionace.	.	UNKNOWN	UNKNOWN	CBRG-Pgla01
KY909718	Prionace glauca	Vella,A., Vella,N. and Schembri,S.	01-OCT-2017	Malta	Prionace glauca isolate CBRG-Pgla01 NADH dehydrogenase subunit 2 (ND2) gene, partial cds; mitochondrial.	nad_ref	UNKNOWN	UNKNOWN	7815	Mar Genomics (2017) In press	UNKNOWN	UNKNOWN	genomic DNA	990	ND2|ND2|NADH dehydrogenase subunit 2	UNKNOWN	UNKNOWN	mitochondrion Prionace glauca (blue shark)	Eukaryota; Metazoa; Chordata; Craniata; Vertebrata; Chondrichthyes; Elasmobranchii; Galeomorphii; Galeoidea; Carcharhiniformes; Carcharhinidae; Prionace.	.	UNKNOWN	UNKNOWN	CBRG-Pgla01
KY909718	Prionace glauca	Vella,A., Vella,N. and Schembri,S.	01-OCT-2017	Malta	Prionace glauca isolate CBRG-Pgla01 NADH dehydrogenase subunit 2 (ND2) gene, partial cds; mitochondrial.	nad_ref	UNKNOWN	UNKNOWN	7815	Mar Genomics (2017) In press	UNKNOWN	UNKNOWN	genomic DNA	990	ND2|ND2|NADH dehydrogenase subunit 2	UNKNOWN	UNKNOWN	mitochondrion Prionace glauca (blue shark)	Eukaryota; Metazoa; Chordata; Craniata; Vertebrata; Chondrichthyes; Elasmobranchii; Galeomorphii; Galeoidea; Carcharhiniformes; Carcharhinidae; Prionace.	.	UNKNOWN	UNKNOWN	CBRG-Pgla01
KY909718	Prionace glauca	Vella,A., Vella,N. and Schembri,S.	01-OCT-2017	Malta	Prionace glauca isolate CBRG-Pgla01 NADH dehydrogenase subunit 2 (ND2) gene, partial cds; mitochondrial.	nad_ref	UNKNOWN	UNKNOWN	7815	Mar Genomics (2017) In press	UNKNOWN	UNKNOWN	genomic DNA	990	ND2|ND2|NADH dehydrogenase subunit 2	UNKNOWN	UNKNOWN	mitochondrion Prionace glauca (blue shark)	Eukaryota; Metazoa; Chordata; Craniata; Vertebrata; Chondrichthyes; Elasmobranchii; Galeomorphii; Galeoidea; Carcharhiniformes; Carcharhinidae; Prionace.	.	UNKNOWN	UNKNOWN	CBRG-Pgla01
U91419	Prionace glauca	Naylor,G.J.P., Martin,A.P., Mattison,E.G. and Brown,W.M.	16-JUL-1997	UNKNOWN	Prionace glauca NADH dehydrogenase subunit 2 (NADH2) gene, mitochondrial gene encoding mitochondrial protein, partial cds.	nad_ref	UNKNOWN	UNKNOWN	7815	(in) Kocher,T.D. and Stepien,C.A. (Eds.);	UNKNOWN	UNKNOWN	genomic DNA	1041	NADH2|NADH2|NADH dehydrogenase subunit 2	UNKNOWN	UNKNOWN	mitochondrion Prionace glauca (blue shark)	Eukaryota; Metazoa; Chordata; Craniata; Vertebrata; Chondrichthyes; Elasmobranchii; Galeomorphii; Galeoidea; Carcharhiniformes; Carcharhinidae; Prionace.	.	UNKNOWN	UNKNOWN	UNKNOWN
U91419	Prionace glauca	Naylor,G.J.P., Martin,A.P., Mattison,E.G. and Brown,W.M.	16-JUL-1997	UNKNOWN	Prionace glauca NADH dehydrogenase subunit 2 (NADH2) gene, mitochondrial gene encoding mitochondrial protein, partial cds.	nad_ref	UNKNOWN	UNKNOWN	7815	(in) Kocher,T.D. and Stepien,C.A. (Eds.);	UNKNOWN	UNKNOWN	genomic DNA	1041	NADH2|NADH2|NADH dehydrogenase subunit 2	UNKNOWN	UNKNOWN	mitochondrion Prionace glauca (blue shark)	Eukaryota; Metazoa; Chordata; Craniata; Vertebrata; Chondrichthyes; Elasmobranchii; Galeomorphii; Galeoidea; Carcharhiniformes; Carcharhinidae; Prionace.	.	UNKNOWN	UNKNOWN	UNKNOWN
U91419	Prionace glauca	Naylor,G.J.P., Martin,A.P., Mattison,E.G. and Brown,W.M.	16-JUL-1997	UNKNOWN	Prionace glauca NADH dehydrogenase subunit 2 (NADH2) gene, mitochondrial gene encoding mitochondrial protein, partial cds.	nad_ref	UNKNOWN	UNKNOWN	7815	(in) Kocher,T.D. and Stepien,C.A. (Eds.);	UNKNOWN	UNKNOWN	genomic DNA	1041	NADH2|NADH2|NADH dehydrogenase subunit 2	UNKNOWN	UNKNOWN	mitochondrion Prionace glauca (blue shark)	Eukaryota; Metazoa; Chordata; Craniata; Vertebrata; Chondrichthyes; Elasmobranchii; Galeomorphii; Galeoidea; Carcharhiniformes; Carcharhinidae; Prionace.	.	UNKNOWN	UNKNOWN	UNKNOWN
U91419	Prionace glauca	Naylor,G.J.P., Martin,A.P., Mattison,E.G. and Brown,W.M.	16-JUL-1997	UNKNOWN	Prionace glauca NADH dehydrogenase subunit 2 (NADH2) gene, mitochondrial gene encoding mitochondrial protein, partial cds.	nad_ref	UNKNOWN	UNKNOWN	7815	(in) Kocher,T.D. and Stepien,C.A. (Eds.);	UNKNOWN	UNKNOWN	genomic DNA	1041	NADH2|NADH2|NADH dehydrogenase subunit 2	UNKNOWN	UNKNOWN	mitochondrion Prionace glauca (blue shark)	Eukaryota; Metazoa; Chordata; Craniata; Vertebrata; Chondrichthyes; Elasmobranchii; Galeomorphii; Galeoidea; Carcharhiniformes; Carcharhinidae; Prionace.	.	UNKNOWN	UNKNOWN	UNKNOWN
KF356249	Prionace glauca	Chen,X., Xiang,D., Ai,W. and Shi,X.	2013-11-13	UNKNOWN	Prionace glauca mitochondrion, complete genome.	nad_ref	UNKNOWN	UNKNOWN	7815	Mitochondrial DNA (2013) In press	UNKNOWN	UNKNOWN	genomic DNA	16705	tRNA-Phe|12S ribosomal RNA|tRNA-Val|16S ribosomal RNA|tRNA-Leu|ND1|ND1|NADH dehydrogenase subunit 1|tRNA-Ile|tRNA-Gln|tRNA-Met|ND2|ND2|NADH dehydrogenase subunit 2|tRNA-Trp|tRNA-Ala|tRNA-Asn|tRNA-Cys|tRNA-Tyr|COX1|COX1|cytochrome c oxidase subunit I|tRNA-Ser|tRNA-Asp|COX2|COX2|cytochrome c oxidase subunit II|tRNA-Lys|ATP8|ATP8|ATP synthase F0 subunit 8|ATP6|ATP6|ATP synthase F0 subunit 6|COX3|COX…	UNKNOWN	UNKNOWN	mitochondrion Prionace glauca (blue shark)	Eukaryota; Metazoa; Chordata; Craniata; Vertebrata; Chondrichthyes; Elasmobranchii; Galeomorphii; Galeoidea; Carcharhiniformes; Carcharhinidae; Prionace.	.	UNKNOWN	UNKNOWN	UNKNOWN
KF356249	Prionace glauca	Chen,X., Xiang,D., Ai,W. and Shi,X.	2013-11-13	UNKNOWN	Prionace glauca mitochondrion, complete genome.	nad_ref	UNKNOWN	UNKNOWN	7815	Mitochondrial DNA (2013) In press	UNKNOWN	UNKNOWN	genomic DNA	16705	tRNA-Phe|12S ribosomal RNA|tRNA-Val|16S ribosomal RNA|tRNA-Leu|ND1|ND1|NADH dehydrogenase subunit 1|tRNA-Ile|tRNA-Gln|tRNA-Met|ND2|ND2|NADH dehydrogenase subunit 2|tRNA-Trp|tRNA-Ala|tRNA-Asn|tRNA-Cys|tRNA-Tyr|COX1|COX1|cytochrome c oxidase subunit I|tRNA-Ser|tRNA-Asp|COX2|COX2|cytochrome c oxidase subunit II|tRNA-Lys|ATP8|ATP8|ATP synthase F0 subunit 8|ATP6|ATP6|ATP synthase F0 subunit 6|COX3|COX…	UNKNOWN	UNKNOWN	mitochondrion Prionace glauca (blue shark)	Eukaryota; Metazoa; Chordata; Craniata; Vertebrata; Chondrichthyes; Elasmobranchii; Galeomorphii; Galeoidea; Carcharhiniformes; Carcharhinidae; Prionace.	.	UNKNOWN	UNKNOWN	UNKNOWN
KF356249	Prionace glauca	Chen,X., Xiang,D., Ai,W. and Shi,X.	2013-11-13	UNKNOWN	Prionace glauca mitochondrion, complete genome.	nad_ref	UNKNOWN	UNKNOWN	7815	Mitochondrial DNA (2013) In press	UNKNOWN	UNKNOWN	genomic DNA	16705	tRNA-Phe|12S ribosomal RNA|tRNA-Val|16S ribosomal RNA|tRNA-Leu|ND1|ND1|NADH dehydrogenase subunit 1|tRNA-Ile|tRNA-Gln|tRNA-Met|ND2|ND2|NADH dehydrogenase subunit 2|tRNA-Trp|tRNA-Ala|tRNA-Asn|tRNA-Cys|tRNA-Tyr|COX1|COX1|cytochrome c oxidase subunit I|tRNA-Ser|tRNA-Asp|COX2|COX2|cytochrome c oxidase subunit II|tRNA-Lys|ATP8|ATP8|ATP synthase F0 subunit 8|ATP6|ATP6|ATP synthase F0 subunit 6|COX3|COX…	UNKNOWN	UNKNOWN	mitochondrion Prionace glauca (blue shark)	Eukaryota; Metazoa; Chordata; Craniata; Vertebrata; Chondrichthyes; Elasmobranchii; Galeomorphii; Galeoidea; Carcharhiniformes; Carcharhinidae; Prionace.	.	UNKNOWN	UNKNOWN	UNKNOWN
KF356249	Prionace glauca	Chen,X., Xiang,D., Ai,W. and Shi,X.	2013-11-13	UNKNOWN	Prionace glauca mitochondrion, complete genome.	nad_ref	UNKNOWN	UNKNOWN	7815	Mitochondrial DNA (2013) In press	UNKNOWN	UNKNOWN	genomic DNA	16705	tRNA-Phe|12S ribosomal RNA|tRNA-Val|16S ribosomal RNA|tRNA-Leu|ND1|ND1|NADH dehydrogenase subunit 1|tRNA-Ile|tRNA-Gln|tRNA-Met|ND2|ND2|NADH dehydrogenase subunit 2|tRNA-Trp|tRNA-Ala|tRNA-Asn|tRNA-Cys|tRNA-Tyr|COX1|COX1|cytochrome c oxidase subunit I|tRNA-Ser|tRNA-Asp|COX2|COX2|cytochrome c oxidase subunit II|tRNA-Lys|ATP8|ATP8|ATP synthase F0 subunit 8|ATP6|ATP6|ATP synthase F0 subunit 6|COX3|COX…	UNKNOWN	UNKNOWN	mitochondrion Prionace glauca (blue shark)	Eukaryota; Metazoa; Chordata; Craniata; Vertebrata; Chondrichthyes; Elasmobranchii; Galeomorphii; Galeoidea; Carcharhiniformes; Carcharhinidae; Prionace.	.	UNKNOWN	UNKNOWN	UNKNOWN
KF356249	Prionace glauca	Chen,X., Xiang,D., Ai,W. and Shi,X.	2013-11-13	UNKNOWN	Prionace glauca mitochondrion, complete genome.	nad_ref	UNKNOWN	UNKNOWN	7815	Mitochondrial DNA (2013) In press	UNKNOWN	UNKNOWN	genomic DNA	16705	tRNA-Phe|12S ribosomal RNA|tRNA-Val|16S ribosomal RNA|tRNA-Leu|ND1|ND1|NADH dehydrogenase subunit 1|tRNA-Ile|tRNA-Gln|tRNA-Met|ND2|ND2|NADH dehydrogenase subunit 2|tRNA-Trp|tRNA-Ala|tRNA-Asn|tRNA-Cys|tRNA-Tyr|COX1|COX1|cytochrome c oxidase subunit I|tRNA-Ser|tRNA-Asp|COX2|COX2|cytochrome c oxidase subunit II|tRNA-Lys|ATP8|ATP8|ATP synthase F0 subunit 8|ATP6|ATP6|ATP synthase F0 subunit 6|COX3|COX…	UNKNOWN	UNKNOWN	mitochondrion Prionace glauca (blue shark)	Eukaryota; Metazoa; Chordata; Craniata; Vertebrata; Chondrichthyes; Elasmobranchii; Galeomorphii; Galeoidea; Carcharhiniformes; Carcharhinidae; Prionace.	.	UNKNOWN	UNKNOWN	UNKNOWN
DQ422102	Prionace glauca	Lopez,J.A., Ryburn,J.A., Fedrigo,O. and Naylor,G.J.	26-JUL-2016	UNKNOWN	Prionace glauca NADH dehydrogenase subunit 2 (ND2) gene, complete cds; mitochondrial.	nad_ref	UNKNOWN	UNKNOWN	7815	Unpublished	UNKNOWN	UNKNOWN	genomic DNA	1047	ND2|ND2|NADH dehydrogenase subunit 2	UNKNOWN	UNKNOWN	mitochondrion Prionace glauca (blue shark)	Eukaryota; Metazoa; Chordata; Craniata; Vertebrata; Chondrichthyes; Elasmobranchii; Galeomorphii; Galeoidea; Carcharhiniformes; Carcharhinidae; Prionace.	.	UNKNOWN	UNKNOWN	UNKNOWN
DQ422102	Prionace glauca	Lopez,J.A., Ryburn,J.A., Fedrigo,O. and Naylor,G.J.	26-JUL-2016	UNKNOWN	Prionace glauca NADH dehydrogenase subunit 2 (ND2) gene, complete cds; mitochondrial.	nad_ref	UNKNOWN	UNKNOWN	7815	Unpublished	UNKNOWN	UNKNOWN	genomic DNA	1047	ND2|ND2|NADH dehydrogenase subunit 2	UNKNOWN	UNKNOWN	mitochondrion Prionace glauca (blue shark)	Eukaryota; Metazoa; Chordata; Craniata; Vertebrata; Chondrichthyes; Elasmobranchii; Galeomorphii; Galeoidea; Carcharhiniformes; Carcharhinidae; Prionace.	.	UNKNOWN	UNKNOWN	UNKNOWN
DQ422102	Prionace glauca	Lopez,J.A., Ryburn,J.A., Fedrigo,O. and Naylor,G.J.	26-JUL-2016	UNKNOWN	Prionace glauca NADH dehydrogenase subunit 2 (ND2) gene, complete cds; mitochondrial.	nad_ref	UNKNOWN	UNKNOWN	7815	Unpublished	UNKNOWN	UNKNOWN	genomic DNA	1047	ND2|ND2|NADH dehydrogenase subunit 2	UNKNOWN	UNKNOWN	mitochondrion Prionace glauca (blue shark)	Eukaryota; Metazoa; Chordata; Craniata; Vertebrata; Chondrichthyes; Elasmobranchii; Galeomorphii; Galeoidea; Carcharhiniformes; Carcharhinidae; Prionace.	.	UNKNOWN	UNKNOWN	UNKNOWN
DQ422102	Prionace glauca	Lopez,J.A., Ryburn,J.A., Fedrigo,O. and Naylor,G.J.	26-JUL-2016	UNKNOWN	Prionace glauca NADH dehydrogenase subunit 2 (ND2) gene, complete cds; mitochondrial.	nad_ref	UNKNOWN	UNKNOWN	7815	Unpublished	UNKNOWN	UNKNOWN	genomic DNA	1047	ND2|ND2|NADH dehydrogenase subunit 2	UNKNOWN	UNKNOWN	mitochondrion Prionace glauca (blue shark)	Eukaryota; Metazoa; Chordata; Craniata; Vertebrata; Chondrichthyes; Elasmobranchii; Galeomorphii; Galeoidea; Carcharhiniformes; Carcharhinidae; Prionace.	.	UNKNOWN	UNKNOWN	UNKNOWN
DQ422123	Mustelus asterias	Lopez,J.A., Ryburn,J.A., Fedrigo,O. and Naylor,G.J.	26-JUL-2016	UNKNOWN	Mustelus asterias NADH dehydrogenase subunit 2 (ND2) gene, complete cds; mitochondrial.	nad_ref	UNKNOWN	UNKNOWN	112232	Unpublished	UNKNOWN	UNKNOWN	genomic DNA	1047	ND2|ND2|NADH dehydrogenase subunit 2	UNKNOWN	UNKNOWN	mitochondrion Mustelus asterias (starry smooth-hound)	Eukaryota; Metazoa; Chordata; Craniata; Vertebrata; Chondrichthyes; Elasmobranchii; Galeomorphii; Galeoidea; Carcharhiniformes; Triakidae; Mustelus.	.	UNKNOWN	UNKNOWN	UNKNOWN
DQ422123	Mustelus asterias	Lopez,J.A., Ryburn,J.A., Fedrigo,O. and Naylor,G.J.	26-JUL-2016	UNKNOWN	Mustelus asterias NADH dehydrogenase subunit 2 (ND2) gene, complete cds; mitochondrial.	nad_ref	UNKNOWN	UNKNOWN	112232	Unpublished	UNKNOWN	UNKNOWN	genomic DNA	1047	ND2|ND2|NADH dehydrogenase subunit 2	UNKNOWN	UNKNOWN	mitochondrion Mustelus asterias (starry smooth-hound)	Eukaryota; Metazoa; Chordata; Craniata; Vertebrata; Chondrichthyes; Elasmobranchii; Galeomorphii; Galeoidea; Carcharhiniformes; Triakidae; Mustelus.	.	UNKNOWN	UNKNOWN	UNKNOWN
DQ422123	Mustelus asterias	Lopez,J.A., Ryburn,J.A., Fedrigo,O. and Naylor,G.J.	26-JUL-2016	UNKNOWN	Mustelus asterias NADH dehydrogenase subunit 2 (ND2) gene, complete cds; mitochondrial.	nad_ref	UNKNOWN	UNKNOWN	112232	Unpublished	UNKNOWN	UNKNOWN	genomic DNA	1047	ND2|ND2|NADH dehydrogenase subunit 2	UNKNOWN	UNKNOWN	mitochondrion Mustelus asterias (starry smooth-hound)	Eukaryota; Metazoa; Chordata; Craniata; Vertebrata; Chondrichthyes; Elasmobranchii; Galeomorphii; Galeoidea; Carcharhiniformes; Triakidae; Mustelus.	.	UNKNOWN	UNKNOWN	UNKNOWN
JQ518705	Mustelus asterias	Naylor,G.J.P., Caira,J.N., Jensen,K., Rosana,K.A.M., White,W.T. and	31-JUL-2012	Atlantic Ocean: eastern	Mustelus asterias bio-material GN2351 NADH dehydrogenase subunit 2 (NADH2) gene, partial cds; mitochondrial.	nad_ref	UNKNOWN	UNKNOWN	112232	Bull. Am. Mus. Nat. Hist. 367, 1-262 (2012)	UNKNOWN	UNKNOWN	genomic DNA	1044	NADH2|NADH2|NADH dehydrogenase subunit 2	UNKNOWN	UNKNOWN	mitochondrion Mustelus asterias (starry smooth-hound)	Eukaryota; Metazoa; Chordata; Craniata; Vertebrata; Chondrichthyes; Elasmobranchii; Galeomorphii; Galeoidea; Carcharhiniformes; Triakidae; Mustelus.	.	UNKNOWN	UNKNOWN	UNKNOWN
JQ518705	Mustelus asterias	Naylor,G.J.P., Caira,J.N., Jensen,K., Rosana,K.A.M., White,W.T. and	31-JUL-2012	Atlantic Ocean: eastern	Mustelus asterias bio-material GN2351 NADH dehydrogenase subunit 2 (NADH2) gene, partial cds; mitochondrial.	nad_ref	UNKNOWN	UNKNOWN	112232	Bull. Am. Mus. Nat. Hist. 367, 1-262 (2012)	UNKNOWN	UNKNOWN	genomic DNA	1044	NADH2|NADH2|NADH dehydrogenase subunit 2	UNKNOWN	UNKNOWN	mitochondrion Mustelus asterias (starry smooth-hound)	Eukaryota; Metazoa; Chordata; Craniata; Vertebrata; Chondrichthyes; Elasmobranchii; Galeomorphii; Galeoidea; Carcharhiniformes; Triakidae; Mustelus.	.	UNKNOWN	UNKNOWN	UNKNOWN
JQ518705	Mustelus asterias	Naylor,G.J.P., Caira,J.N., Jensen,K., Rosana,K.A.M., White,W.T. and	31-JUL-2012	Atlantic Ocean: eastern	Mustelus asterias bio-material GN2351 NADH dehydrogenase subunit 2 (NADH2) gene, partial cds; mitochondrial.	nad_ref	UNKNOWN	UNKNOWN	112232	Bull. Am. Mus. Nat. Hist. 367, 1-262 (2012)	UNKNOWN	UNKNOWN	genomic DNA	1044	NADH2|NADH2|NADH dehydrogenase subunit 2	UNKNOWN	UNKNOWN	mitochondrion Mustelus asterias (starry smooth-hound)	Eukaryota; Metazoa; Chordata; Craniata; Vertebrata; Chondrichthyes; Elasmobranchii; Galeomorphii; Galeoidea; Carcharhiniformes; Triakidae; Mustelus.	.	UNKNOWN	UNKNOWN	UNKNOWN
JQ518710	Mustelus palumbes	Naylor,G.J.P., Caira,J.N., Jensen,K., Rosana,K.A.M., White,W.T. and	31-JUL-2012	Indian Ocean: South Africa	Mustelus palumbes bio-material GN7322 NADH dehydrogenase subunit 2 (NADH2) gene, partial cds; mitochondrial.	nad_ref	UNKNOWN	UNKNOWN	1003758	Bull. Am. Mus. Nat. Hist. 367, 1-262 (2012)	UNKNOWN	UNKNOWN	genomic DNA	1044	NADH2|NADH2|NADH dehydrogenase subunit 2	UNKNOWN	UNKNOWN	mitochondrion Mustelus palumbes (whitespotted smooth-hound)	Eukaryota; Metazoa; Chordata; Craniata; Vertebrata; Chondrichthyes; Elasmobranchii; Galeomorphii; Galeoidea; Carcharhiniformes; Triakidae; Mustelus.	.	UNKNOWN	UNKNOWN	UNKNOWN
JQ518710	Mustelus palumbes	Naylor,G.J.P., Caira,J.N., Jensen,K., Rosana,K.A.M., White,W.T. and	31-JUL-2012	Indian Ocean: South Africa	Mustelus palumbes bio-material GN7322 NADH dehydrogenase subunit 2 (NADH2) gene, partial cds; mitochondrial.	nad_ref	UNKNOWN	UNKNOWN	1003758	Bull. Am. Mus. Nat. Hist. 367, 1-262 (2012)	UNKNOWN	UNKNOWN	genomic DNA	1044	NADH2|NADH2|NADH dehydrogenase subunit 2	UNKNOWN	UNKNOWN	mitochondrion Mustelus palumbes (whitespotted smooth-hound)	Eukaryota; Metazoa; Chordata; Craniata; Vertebrata; Chondrichthyes; Elasmobranchii; Galeomorphii; Galeoidea; Carcharhiniformes; Triakidae; Mustelus.	.	UNKNOWN	UNKNOWN	UNKNOWN
JQ518710	Mustelus palumbes	Naylor,G.J.P., Caira,J.N., Jensen,K., Rosana,K.A.M., White,W.T. and	31-JUL-2012	Indian Ocean: South Africa	Mustelus palumbes bio-material GN7322 NADH dehydrogenase subunit 2 (NADH2) gene, partial cds; mitochondrial.	nad_ref	UNKNOWN	UNKNOWN	1003758	Bull. Am. Mus. Nat. Hist. 367, 1-262 (2012)	UNKNOWN	UNKNOWN	genomic DNA	1044	NADH2|NADH2|NADH dehydrogenase subunit 2	UNKNOWN	UNKNOWN	mitochondrion Mustelus palumbes (whitespotted smooth-hound)	Eukaryota; Metazoa; Chordata; Craniata; Vertebrata; Chondrichthyes; Elasmobranchii; Galeomorphii; Galeoidea; Carcharhiniformes; Triakidae; Mustelus.	.	UNKNOWN	UNKNOWN	UNKNOWN
JQ519003	Mustelus stevensi	Naylor,G.J.P., Caira,J.N., Jensen,K., Rosana,K.A.M., White,W.T. and	31-JUL-2012	Indian Ocean: Australia, Western Australia	Mustelus stevensi voucher ANFC H 4649-08 bio-material GN4899 NADH dehydrogenase subunit 2 (NADH2) gene, partial cds; mitochondrial.	nad_ref	UNKNOWN	UNKNOWN	1208715	Bull. Am. Mus. Nat. Hist. 367, 1-262 (2012)	UNKNOWN	UNKNOWN	genomic DNA	1044	NADH2|NADH2|NADH dehydrogenase subunit 2	UNKNOWN	UNKNOWN	mitochondrion Mustelus stevensi (western spotted gummy shark)	Eukaryota; Metazoa; Chordata; Craniata; Vertebrata; Chondrichthyes; Elasmobranchii; Galeomorphii; Galeoidea; Carcharhiniformes; Triakidae; Mustelus.	.	UNKNOWN	UNKNOWN	UNKNOWN
JQ519003	Mustelus stevensi	Naylor,G.J.P., Caira,J.N., Jensen,K., Rosana,K.A.M., White,W.T. and	31-JUL-2012	Indian Ocean: Australia, Western Australia	Mustelus stevensi voucher ANFC H 4649-08 bio-material GN4899 NADH dehydrogenase subunit 2 (NADH2) gene, partial cds; mitochondrial.	nad_ref	UNKNOWN	UNKNOWN	1208715	Bull. Am. Mus. Nat. Hist. 367, 1-262 (2012)	UNKNOWN	UNKNOWN	genomic DNA	1044	NADH2|NADH2|NADH dehydrogenase subunit 2	UNKNOWN	UNKNOWN	mitochondrion Mustelus stevensi (western spotted gummy shark)	Eukaryota; Metazoa; Chordata; Craniata; Vertebrata; Chondrichthyes; Elasmobranchii; Galeomorphii; Galeoidea; Carcharhiniformes; Triakidae; Mustelus.	.	UNKNOWN	UNKNOWN	UNKNOWN
JQ519003	Mustelus stevensi	Naylor,G.J.P., Caira,J.N., Jensen,K., Rosana,K.A.M., White,W.T. and	31-JUL-2012	Indian Ocean: Australia, Western Australia	Mustelus stevensi voucher ANFC H 4649-08 bio-material GN4899 NADH dehydrogenase subunit 2 (NADH2) gene, partial cds; mitochondrial.	nad_ref	UNKNOWN	UNKNOWN	1208715	Bull. Am. Mus. Nat. Hist. 367, 1-262 (2012)	UNKNOWN	UNKNOWN	genomic DNA	1044	NADH2|NADH2|NADH dehydrogenase subunit 2	UNKNOWN	UNKNOWN	mitochondrion Mustelus stevensi (western spotted gummy shark)	Eukaryota; Metazoa; Chordata; Craniata; Vertebrata; Chondrichthyes; Elasmobranchii; Galeomorphii; Galeoidea; Carcharhiniformes; Triakidae; Mustelus.	.	UNKNOWN	UNKNOWN	UNKNOWN
AB015962	Mustelus manazo	Cao,Y., Waddell,P.J., Okada,N. and Hasegawa,M.	25-JUL-2016	UNKNOWN	Mustelus manazo mitochondrial DNA, complete sequence.	nad_ref	UNKNOWN	UNKNOWN	79736	Mol. Biol. Evol. 15 (12), 1637-1646 (1998)	mtsh-1	UNKNOWN	genomic DNA	16707	tRNA-Phe|12S ribosomal RNA|tRNA-Val|16S ribosomal RNA|tRNA-Leu|NADH1|NADH1|NADH dehydrogenase subunit 1|tRNA-Ile|tRNA-Gln|tRNA-Met|NADH2|NADH2|NADH dehydrogenase subunit 2|tRNA-Trp|tRNA-Trp|tRNA-Ala|oriL|oriL|tRNA-Cys|tRNA-Tyr|COI|COI|cytochrome C oxidase subunit I|tRNA-Ser|tRNA-Asp|COII|COII|cytochrome C oxidase subunit II|tRNA-Lys|Atp8|Atp8|ATPase subunit 8|ATPase subunit 6|COIII|COIII|cytochro…	UNKNOWN	UNKNOWN	mitochondrion Mustelus manazo (starspotted smooth-hound)	Eukaryota; Metazoa; Chordata; Craniata; Vertebrata; Chondrichthyes; Elasmobranchii; Galeomorphii; Galeoidea; Carcharhiniformes; Triakidae; Mustelus.	.	UNKNOWN	liver	UNKNOWN
AB015962	Mustelus manazo	Cao,Y., Waddell,P.J., Okada,N. and Hasegawa,M.	25-JUL-2016	UNKNOWN	Mustelus manazo mitochondrial DNA, complete sequence.	nad_ref	UNKNOWN	UNKNOWN	79736	Mol. Biol. Evol. 15 (12), 1637-1646 (1998)	mtsh-1	UNKNOWN	genomic DNA	16707	tRNA-Phe|12S ribosomal RNA|tRNA-Val|16S ribosomal RNA|tRNA-Leu|NADH1|NADH1|NADH dehydrogenase subunit 1|tRNA-Ile|tRNA-Gln|tRNA-Met|NADH2|NADH2|NADH dehydrogenase subunit 2|tRNA-Trp|tRNA-Trp|tRNA-Ala|oriL|oriL|tRNA-Cys|tRNA-Tyr|COI|COI|cytochrome C oxidase subunit I|tRNA-Ser|tRNA-Asp|COII|COII|cytochrome C oxidase subunit II|tRNA-Lys|Atp8|Atp8|ATPase subunit 8|ATPase subunit 6|COIII|COIII|cytochro…	UNKNOWN	UNKNOWN	mitochondrion Mustelus manazo (starspotted smooth-hound)	Eukaryota; Metazoa; Chordata; Craniata; Vertebrata; Chondrichthyes; Elasmobranchii; Galeomorphii; Galeoidea; Carcharhiniformes; Triakidae; Mustelus.	.	UNKNOWN	liver	UNKNOWN
AB015962	Mustelus manazo	Cao,Y., Waddell,P.J., Okada,N. and Hasegawa,M.	25-JUL-2016	UNKNOWN	Mustelus manazo mitochondrial DNA, complete sequence.	nad_ref	UNKNOWN	UNKNOWN	79736	Mol. Biol. Evol. 15 (12), 1637-1646 (1998)	mtsh-1	UNKNOWN	genomic DNA	16707	tRNA-Phe|12S ribosomal RNA|tRNA-Val|16S ribosomal RNA|tRNA-Leu|NADH1|NADH1|NADH dehydrogenase subunit 1|tRNA-Ile|tRNA-Gln|tRNA-Met|NADH2|NADH2|NADH dehydrogenase subunit 2|tRNA-Trp|tRNA-Trp|tRNA-Ala|oriL|oriL|tRNA-Cys|tRNA-Tyr|COI|COI|cytochrome C oxidase subunit I|tRNA-Ser|tRNA-Asp|COII|COII|cytochrome C oxidase subunit II|tRNA-Lys|Atp8|Atp8|ATPase subunit 8|ATPase subunit 6|COIII|COIII|cytochro…	UNKNOWN	UNKNOWN	mitochondrion Mustelus manazo (starspotted smooth-hound)	Eukaryota; Metazoa; Chordata; Craniata; Vertebrata; Chondrichthyes; Elasmobranchii; Galeomorphii; Galeoidea; Carcharhiniformes; Triakidae; Mustelus.	.	UNKNOWN	liver	UNKNOWN
AB015962	Mustelus manazo	Cao,Y., Waddell,P.J., Okada,N. and Hasegawa,M.	25-JUL-2016	UNKNOWN	Mustelus manazo mitochondrial DNA, complete sequence.	nad_ref	UNKNOWN	UNKNOWN	79736	Mol. Biol. Evol. 15 (12), 1637-1646 (1998)	mtsh-1	UNKNOWN	genomic DNA	16707	tRNA-Phe|12S ribosomal RNA|tRNA-Val|16S ribosomal RNA|tRNA-Leu|NADH1|NADH1|NADH dehydrogenase subunit 1|tRNA-Ile|tRNA-Gln|tRNA-Met|NADH2|NADH2|NADH dehydrogenase subunit 2|tRNA-Trp|tRNA-Trp|tRNA-Ala|oriL|oriL|tRNA-Cys|tRNA-Tyr|COI|COI|cytochrome C oxidase subunit I|tRNA-Ser|tRNA-Asp|COII|COII|cytochrome C oxidase subunit II|tRNA-Lys|Atp8|Atp8|ATPase subunit 8|ATPase subunit 6|COIII|COIII|cytochro…	UNKNOWN	UNKNOWN	mitochondrion Mustelus manazo (starspotted smooth-hound)	Eukaryota; Metazoa; Chordata; Craniata; Vertebrata; Chondrichthyes; Elasmobranchii; Galeomorphii; Galeoidea; Carcharhiniformes; Triakidae; Mustelus.	.	UNKNOWN	liver	UNKNOWN
AB015962	Mustelus manazo	Cao,Y., Waddell,P.J., Okada,N. and Hasegawa,M.	25-JUL-2016	UNKNOWN	Mustelus manazo mitochondrial DNA, complete sequence.	nad_ref	UNKNOWN	UNKNOWN	79736	Mol. Biol. Evol. 15 (12), 1637-1646 (1998)	mtsh-1	UNKNOWN	genomic DNA	16707	tRNA-Phe|12S ribosomal RNA|tRNA-Val|16S ribosomal RNA|tRNA-Leu|NADH1|NADH1|NADH dehydrogenase subunit 1|tRNA-Ile|tRNA-Gln|tRNA-Met|NADH2|NADH2|NADH dehydrogenase subunit 2|tRNA-Trp|tRNA-Trp|tRNA-Ala|oriL|oriL|tRNA-Cys|tRNA-Tyr|COI|COI|cytochrome C oxidase subunit I|tRNA-Ser|tRNA-Asp|COII|COII|cytochrome C oxidase subunit II|tRNA-Lys|Atp8|Atp8|ATPase subunit 8|ATPase subunit 6|COIII|COIII|cytochro…	UNKNOWN	UNKNOWN	mitochondrion Mustelus manazo (starspotted smooth-hound)	Eukaryota; Metazoa; Chordata; Craniata; Vertebrata; Chondrichthyes; Elasmobranchii; Galeomorphii; Galeoidea; Carcharhiniformes; Triakidae; Mustelus.	.	UNKNOWN	liver	UNKNOWN
AB015962	Mustelus manazo	Cao,Y., Waddell,P.J., Okada,N. and Hasegawa,M.	25-JUL-2016	UNKNOWN	Mustelus manazo mitochondrial DNA, complete sequence.	nad_ref	UNKNOWN	UNKNOWN	79736	Mol. Biol. Evol. 15 (12), 1637-1646 (1998)	mtsh-1	UNKNOWN	genomic DNA	16707	tRNA-Phe|12S ribosomal RNA|tRNA-Val|16S ribosomal RNA|tRNA-Leu|NADH1|NADH1|NADH dehydrogenase subunit 1|tRNA-Ile|tRNA-Gln|tRNA-Met|NADH2|NADH2|NADH dehydrogenase subunit 2|tRNA-Trp|tRNA-Trp|tRNA-Ala|oriL|oriL|tRNA-Cys|tRNA-Tyr|COI|COI|cytochrome C oxidase subunit I|tRNA-Ser|tRNA-Asp|COII|COII|cytochrome C oxidase subunit II|tRNA-Lys|Atp8|Atp8|ATPase subunit 8|ATPase subunit 6|COIII|COIII|cytochro…	UNKNOWN	UNKNOWN	mitochondrion Mustelus manazo (starspotted smooth-hound)	Eukaryota; Metazoa; Chordata; Craniata; Vertebrata; Chondrichthyes; Elasmobranchii; Galeomorphii; Galeoidea; Carcharhiniformes; Triakidae; Mustelus.	.	UNKNOWN	liver	UNKNOWN
KY909706	Mustelus punctulatus	Vella,A., Vella,N. and Schembri,S.	01-OCT-2017	Malta	Mustelus punctulatus isolate CBRG-Mpun01 NADH dehydrogenase subunit 2 (ND2) gene, partial cds; mitochondrial.	nad_ref	UNKNOWN	UNKNOWN	112233	Mar Genomics (2017) In press	UNKNOWN	UNKNOWN	genomic DNA	990	ND2|ND2|NADH dehydrogenase subunit 2	UNKNOWN	UNKNOWN	mitochondrion Mustelus punctulatus (blackspotted smooth-hound)	Eukaryota; Metazoa; Chordata; Craniata; Vertebrata; Chondrichthyes; Elasmobranchii; Galeomorphii; Galeoidea; Carcharhiniformes; Triakidae; Mustelus.	.	UNKNOWN	UNKNOWN	CBRG-Mpun01
KY909706	Mustelus punctulatus	Vella,A., Vella,N. and Schembri,S.	01-OCT-2017	Malta	Mustelus punctulatus isolate CBRG-Mpun01 NADH dehydrogenase subunit 2 (ND2) gene, partial cds; mitochondrial.	nad_ref	UNKNOWN	UNKNOWN	112233	Mar Genomics (2017) In press	UNKNOWN	UNKNOWN	genomic DNA	990	ND2|ND2|NADH dehydrogenase subunit 2	UNKNOWN	UNKNOWN	mitochondrion Mustelus punctulatus (blackspotted smooth-hound)	Eukaryota; Metazoa; Chordata; Craniata; Vertebrata; Chondrichthyes; Elasmobranchii; Galeomorphii; Galeoidea; Carcharhiniformes; Triakidae; Mustelus.	.	UNKNOWN	UNKNOWN	CBRG-Mpun01
KY909706	Mustelus punctulatus	Vella,A., Vella,N. and Schembri,S.	01-OCT-2017	Malta	Mustelus punctulatus isolate CBRG-Mpun01 NADH dehydrogenase subunit 2 (ND2) gene, partial cds; mitochondrial.	nad_ref	UNKNOWN	UNKNOWN	112233	Mar Genomics (2017) In press	UNKNOWN	UNKNOWN	genomic DNA	990	ND2|ND2|NADH dehydrogenase subunit 2	UNKNOWN	UNKNOWN	mitochondrion Mustelus punctulatus (blackspotted smooth-hound)	Eukaryota; Metazoa; Chordata; Craniata; Vertebrata; Chondrichthyes; Elasmobranchii; Galeomorphii; Galeoidea; Carcharhiniformes; Triakidae; Mustelus.	.	UNKNOWN	UNKNOWN	CBRG-Mpun01
DQ422123	Mustelus asterias	Lopez,J.A., Ryburn,J.A., Fedrigo,O. and Naylor,G.J.	26-JUL-2016	UNKNOWN	Mustelus asterias NADH dehydrogenase subunit 2 (ND2) gene, complete cds; mitochondrial.	nad_ref	UNKNOWN	UNKNOWN	112232	Unpublished	UNKNOWN	UNKNOWN	genomic DNA	1047	ND2|ND2|NADH dehydrogenase subunit 2	UNKNOWN	UNKNOWN	mitochondrion Mustelus asterias (starry smooth-hound)	Eukaryota; Metazoa; Chordata; Craniata; Vertebrata; Chondrichthyes; Elasmobranchii; Galeomorphii; Galeoidea; Carcharhiniformes; Triakidae; Mustelus.	.	UNKNOWN	UNKNOWN	UNKNOWN
DQ422123	Mustelus asterias	Lopez,J.A., Ryburn,J.A., Fedrigo,O. and Naylor,G.J.	26-JUL-2016	UNKNOWN	Mustelus asterias NADH dehydrogenase subunit 2 (ND2) gene, complete cds; mitochondrial.	nad_ref	UNKNOWN	UNKNOWN	112232	Unpublished	UNKNOWN	UNKNOWN	genomic DNA	1047	ND2|ND2|NADH dehydrogenase subunit 2	UNKNOWN	UNKNOWN	mitochondrion Mustelus asterias (starry smooth-hound)	Eukaryota; Metazoa; Chordata; Craniata; Vertebrata; Chondrichthyes; Elasmobranchii; Galeomorphii; Galeoidea; Carcharhiniformes; Triakidae; Mustelus.	.	UNKNOWN	UNKNOWN	UNKNOWN
KY909687	Mustelus asterias	Vella,A., Vella,N. and Schembri,S.	01-OCT-2017	Malta	Mustelus asterias isolate CBRG-Mast01 NADH dehydrogenase subunit 2 (ND2) gene, partial cds; mitochondrial.	nad_ref	UNKNOWN	UNKNOWN	112232	Mar Genomics (2017) In press	UNKNOWN	UNKNOWN	genomic DNA	990	ND2|ND2|NADH dehydrogenase subunit 2	UNKNOWN	UNKNOWN	mitochondrion Mustelus asterias (starry smooth-hound)	Eukaryota; Metazoa; Chordata; Craniata; Vertebrata; Chondrichthyes; Elasmobranchii; Galeomorphii; Galeoidea; Carcharhiniformes; Triakidae; Mustelus.	.	UNKNOWN	UNKNOWN	CBRG-Mast01
KY909687	Mustelus asterias	Vella,A., Vella,N. and Schembri,S.	01-OCT-2017	Malta	Mustelus asterias isolate CBRG-Mast01 NADH dehydrogenase subunit 2 (ND2) gene, partial cds; mitochondrial.	nad_ref	UNKNOWN	UNKNOWN	112232	Mar Genomics (2017) In press	UNKNOWN	UNKNOWN	genomic DNA	990	ND2|ND2|NADH dehydrogenase subunit 2	UNKNOWN	UNKNOWN	mitochondrion Mustelus asterias (starry smooth-hound)	Eukaryota; Metazoa; Chordata; Craniata; Vertebrata; Chondrichthyes; Elasmobranchii; Galeomorphii; Galeoidea; Carcharhiniformes; Triakidae; Mustelus.	.	UNKNOWN	UNKNOWN	CBRG-Mast01
JQ518705	Mustelus asterias	Naylor,G.J.P., Caira,J.N., Jensen,K., Rosana,K.A.M., White,W.T. and	31-JUL-2012	Atlantic Ocean: eastern	Mustelus asterias bio-material GN2351 NADH dehydrogenase subunit 2 (NADH2) gene, partial cds; mitochondrial.	nad_ref	UNKNOWN	UNKNOWN	112232	Bull. Am. Mus. Nat. Hist. 367, 1-262 (2012)	UNKNOWN	UNKNOWN	genomic DNA	1044	NADH2|NADH2|NADH dehydrogenase subunit 2	UNKNOWN	UNKNOWN	mitochondrion Mustelus asterias (starry smooth-hound)	Eukaryota; Metazoa; Chordata; Craniata; Vertebrata; Chondrichthyes; Elasmobranchii; Galeomorphii; Galeoidea; Carcharhiniformes; Triakidae; Mustelus.	.	UNKNOWN	UNKNOWN	UNKNOWN
JQ518705	Mustelus asterias	Naylor,G.J.P., Caira,J.N., Jensen,K., Rosana,K.A.M., White,W.T. and	31-JUL-2012	Atlantic Ocean: eastern	Mustelus asterias bio-material GN2351 NADH dehydrogenase subunit 2 (NADH2) gene, partial cds; mitochondrial.	nad_ref	UNKNOWN	UNKNOWN	112232	Bull. Am. Mus. Nat. Hist. 367, 1-262 (2012)	UNKNOWN	UNKNOWN	genomic DNA	1044	NADH2|NADH2|NADH dehydrogenase subunit 2	UNKNOWN	UNKNOWN	mitochondrion Mustelus asterias (starry smooth-hound)	Eukaryota; Metazoa; Chordata; Craniata; Vertebrata; Chondrichthyes; Elasmobranchii; Galeomorphii; Galeoidea; Carcharhiniformes; Triakidae; Mustelus.	.	UNKNOWN	UNKNOWN	UNKNOWN
JQ518710	Mustelus palumbes	Naylor,G.J.P., Caira,J.N., Jensen,K., Rosana,K.A.M., White,W.T. and	31-JUL-2012	Indian Ocean: South Africa	Mustelus palumbes bio-material GN7322 NADH dehydrogenase subunit 2 (NADH2) gene, partial cds; mitochondrial.	nad_ref	UNKNOWN	UNKNOWN	1003758	Bull. Am. Mus. Nat. Hist. 367, 1-262 (2012)	UNKNOWN	UNKNOWN	genomic DNA	1044	NADH2|NADH2|NADH dehydrogenase subunit 2	UNKNOWN	UNKNOWN	mitochondrion Mustelus palumbes (whitespotted smooth-hound)	Eukaryota; Metazoa; Chordata; Craniata; Vertebrata; Chondrichthyes; Elasmobranchii; Galeomorphii; Galeoidea; Carcharhiniformes; Triakidae; Mustelus.	.	UNKNOWN	UNKNOWN	UNKNOWN
JQ518710	Mustelus palumbes	Naylor,G.J.P., Caira,J.N., Jensen,K., Rosana,K.A.M., White,W.T. and	31-JUL-2012	Indian Ocean: South Africa	Mustelus palumbes bio-material GN7322 NADH dehydrogenase subunit 2 (NADH2) gene, partial cds; mitochondrial.	nad_ref	UNKNOWN	UNKNOWN	1003758	Bull. Am. Mus. Nat. Hist. 367, 1-262 (2012)	UNKNOWN	UNKNOWN	genomic DNA	1044	NADH2|NADH2|NADH dehydrogenase subunit 2	UNKNOWN	UNKNOWN	mitochondrion Mustelus palumbes (whitespotted smooth-hound)	Eukaryota; Metazoa; Chordata; Craniata; Vertebrata; Chondrichthyes; Elasmobranchii; Galeomorphii; Galeoidea; Carcharhiniformes; Triakidae; Mustelus.	.	UNKNOWN	UNKNOWN	UNKNOWN
JQ519003	Mustelus stevensi	Naylor,G.J.P., Caira,J.N., Jensen,K., Rosana,K.A.M., White,W.T. and	31-JUL-2012	Indian Ocean: Australia, Western Australia	Mustelus stevensi voucher ANFC H 4649-08 bio-material GN4899 NADH dehydrogenase subunit 2 (NADH2) gene, partial cds; mitochondrial.	nad_ref	UNKNOWN	UNKNOWN	1208715	Bull. Am. Mus. Nat. Hist. 367, 1-262 (2012)	UNKNOWN	UNKNOWN	genomic DNA	1044	NADH2|NADH2|NADH dehydrogenase subunit 2	UNKNOWN	UNKNOWN	mitochondrion Mustelus stevensi (western spotted gummy shark)	Eukaryota; Metazoa; Chordata; Craniata; Vertebrata; Chondrichthyes; Elasmobranchii; Galeomorphii; Galeoidea; Carcharhiniformes; Triakidae; Mustelus.	.	UNKNOWN	UNKNOWN	UNKNOWN
JQ519003	Mustelus stevensi	Naylor,G.J.P., Caira,J.N., Jensen,K., Rosana,K.A.M., White,W.T. and	31-JUL-2012	Indian Ocean: Australia, Western Australia	Mustelus stevensi voucher ANFC H 4649-08 bio-material GN4899 NADH dehydrogenase subunit 2 (NADH2) gene, partial cds; mitochondrial.	nad_ref	UNKNOWN	UNKNOWN	1208715	Bull. Am. Mus. Nat. Hist. 367, 1-262 (2012)	UNKNOWN	UNKNOWN	genomic DNA	1044	NADH2|NADH2|NADH dehydrogenase subunit 2	UNKNOWN	UNKNOWN	mitochondrion Mustelus stevensi (western spotted gummy shark)	Eukaryota; Metazoa; Chordata; Craniata; Vertebrata; Chondrichthyes; Elasmobranchii; Galeomorphii; Galeoidea; Carcharhiniformes; Triakidae; Mustelus.	.	UNKNOWN	UNKNOWN	UNKNOWN
AB015962	Mustelus manazo	Cao,Y., Waddell,P.J., Okada,N. and Hasegawa,M.	25-JUL-2016	UNKNOWN	Mustelus manazo mitochondrial DNA, complete sequence.	nad_ref	UNKNOWN	UNKNOWN	79736	Mol. Biol. Evol. 15 (12), 1637-1646 (1998)	mtsh-1	UNKNOWN	genomic DNA	16707	tRNA-Phe|12S ribosomal RNA|tRNA-Val|16S ribosomal RNA|tRNA-Leu|NADH1|NADH1|NADH dehydrogenase subunit 1|tRNA-Ile|tRNA-Gln|tRNA-Met|NADH2|NADH2|NADH dehydrogenase subunit 2|tRNA-Trp|tRNA-Trp|tRNA-Ala|oriL|oriL|tRNA-Cys|tRNA-Tyr|COI|COI|cytochrome C oxidase subunit I|tRNA-Ser|tRNA-Asp|COII|COII|cytochrome C oxidase subunit II|tRNA-Lys|Atp8|Atp8|ATPase subunit 8|ATPase subunit 6|COIII|COIII|cytochro…	UNKNOWN	UNKNOWN	mitochondrion Mustelus manazo (starspotted smooth-hound)	Eukaryota; Metazoa; Chordata; Craniata; Vertebrata; Chondrichthyes; Elasmobranchii; Galeomorphii; Galeoidea; Carcharhiniformes; Triakidae; Mustelus.	.	UNKNOWN	liver	UNKNOWN
AB015962	Mustelus manazo	Cao,Y., Waddell,P.J., Okada,N. and Hasegawa,M.	25-JUL-2016	UNKNOWN	Mustelus manazo mitochondrial DNA, complete sequence.	nad_ref	UNKNOWN	UNKNOWN	79736	Mol. Biol. Evol. 15 (12), 1637-1646 (1998)	mtsh-1	UNKNOWN	genomic DNA	16707	tRNA-Phe|12S ribosomal RNA|tRNA-Val|16S ribosomal RNA|tRNA-Leu|NADH1|NADH1|NADH dehydrogenase subunit 1|tRNA-Ile|tRNA-Gln|tRNA-Met|NADH2|NADH2|NADH dehydrogenase subunit 2|tRNA-Trp|tRNA-Trp|tRNA-Ala|oriL|oriL|tRNA-Cys|tRNA-Tyr|COI|COI|cytochrome C oxidase subunit I|tRNA-Ser|tRNA-Asp|COII|COII|cytochrome C oxidase subunit II|tRNA-Lys|Atp8|Atp8|ATPase subunit 8|ATPase subunit 6|COIII|COIII|cytochro…	UNKNOWN	UNKNOWN	mitochondrion Mustelus manazo (starspotted smooth-hound)	Eukaryota; Metazoa; Chordata; Craniata; Vertebrata; Chondrichthyes; Elasmobranchii; Galeomorphii; Galeoidea; Carcharhiniformes; Triakidae; Mustelus.	.	UNKNOWN	liver	UNKNOWN
AB015962	Mustelus manazo	Cao,Y., Waddell,P.J., Okada,N. and Hasegawa,M.	25-JUL-2016	UNKNOWN	Mustelus manazo mitochondrial DNA, complete sequence.	nad_ref	UNKNOWN	UNKNOWN	79736	Mol. Biol. Evol. 15 (12), 1637-1646 (1998)	mtsh-1	UNKNOWN	genomic DNA	16707	tRNA-Phe|12S ribosomal RNA|tRNA-Val|16S ribosomal RNA|tRNA-Leu|NADH1|NADH1|NADH dehydrogenase subunit 1|tRNA-Ile|tRNA-Gln|tRNA-Met|NADH2|NADH2|NADH dehydrogenase subunit 2|tRNA-Trp|tRNA-Trp|tRNA-Ala|oriL|oriL|tRNA-Cys|tRNA-Tyr|COI|COI|cytochrome C oxidase subunit I|tRNA-Ser|tRNA-Asp|COII|COII|cytochrome C oxidase subunit II|tRNA-Lys|Atp8|Atp8|ATPase subunit 8|ATPase subunit 6|COIII|COIII|cytochro…	UNKNOWN	UNKNOWN	mitochondrion Mustelus manazo (starspotted smooth-hound)	Eukaryota; Metazoa; Chordata; Craniata; Vertebrata; Chondrichthyes; Elasmobranchii; Galeomorphii; Galeoidea; Carcharhiniformes; Triakidae; Mustelus.	.	UNKNOWN	liver	UNKNOWN
AB015962	Mustelus manazo	Cao,Y., Waddell,P.J., Okada,N. and Hasegawa,M.	25-JUL-2016	UNKNOWN	Mustelus manazo mitochondrial DNA, complete sequence.	nad_ref	UNKNOWN	UNKNOWN	79736	Mol. Biol. Evol. 15 (12), 1637-1646 (1998)	mtsh-1	UNKNOWN	genomic DNA	16707	tRNA-Phe|12S ribosomal RNA|tRNA-Val|16S ribosomal RNA|tRNA-Leu|NADH1|NADH1|NADH dehydrogenase subunit 1|tRNA-Ile|tRNA-Gln|tRNA-Met|NADH2|NADH2|NADH dehydrogenase subunit 2|tRNA-Trp|tRNA-Trp|tRNA-Ala|oriL|oriL|tRNA-Cys|tRNA-Tyr|COI|COI|cytochrome C oxidase subunit I|tRNA-Ser|tRNA-Asp|COII|COII|cytochrome C oxidase subunit II|tRNA-Lys|Atp8|Atp8|ATPase subunit 8|ATPase subunit 6|COIII|COIII|cytochro…	UNKNOWN	UNKNOWN	mitochondrion Mustelus manazo (starspotted smooth-hound)	Eukaryota; Metazoa; Chordata; Craniata; Vertebrata; Chondrichthyes; Elasmobranchii; Galeomorphii; Galeoidea; Carcharhiniformes; Triakidae; Mustelus.	.	UNKNOWN	liver	UNKNOWN
AB015962	Mustelus manazo	Cao,Y., Waddell,P.J., Okada,N. and Hasegawa,M.	25-JUL-2016	UNKNOWN	Mustelus manazo mitochondrial DNA, complete sequence.	nad_ref	UNKNOWN	UNKNOWN	79736	Mol. Biol. Evol. 15 (12), 1637-1646 (1998)	mtsh-1	UNKNOWN	genomic DNA	16707	tRNA-Phe|12S ribosomal RNA|tRNA-Val|16S ribosomal RNA|tRNA-Leu|NADH1|NADH1|NADH dehydrogenase subunit 1|tRNA-Ile|tRNA-Gln|tRNA-Met|NADH2|NADH2|NADH dehydrogenase subunit 2|tRNA-Trp|tRNA-Trp|tRNA-Ala|oriL|oriL|tRNA-Cys|tRNA-Tyr|COI|COI|cytochrome C oxidase subunit I|tRNA-Ser|tRNA-Asp|COII|COII|cytochrome C oxidase subunit II|tRNA-Lys|Atp8|Atp8|ATPase subunit 8|ATPase subunit 6|COIII|COIII|cytochro…	UNKNOWN	UNKNOWN	mitochondrion Mustelus manazo (starspotted smooth-hound)	Eukaryota; Metazoa; Chordata; Craniata; Vertebrata; Chondrichthyes; Elasmobranchii; Galeomorphii; Galeoidea; Carcharhiniformes; Triakidae; Mustelus.	.	UNKNOWN	liver	UNKNOWN
AB015962	Mustelus manazo	Cao,Y., Waddell,P.J., Okada,N. and Hasegawa,M.	25-JUL-2016	UNKNOWN	Mustelus manazo mitochondrial DNA, complete sequence.	nad_ref	UNKNOWN	UNKNOWN	79736	Mol. Biol. Evol. 15 (12), 1637-1646 (1998)	mtsh-1	UNKNOWN	genomic DNA	16707	tRNA-Phe|12S ribosomal RNA|tRNA-Val|16S ribosomal RNA|tRNA-Leu|NADH1|NADH1|NADH dehydrogenase subunit 1|tRNA-Ile|tRNA-Gln|tRNA-Met|NADH2|NADH2|NADH dehydrogenase subunit 2|tRNA-Trp|tRNA-Trp|tRNA-Ala|oriL|oriL|tRNA-Cys|tRNA-Tyr|COI|COI|cytochrome C oxidase subunit I|tRNA-Ser|tRNA-Asp|COII|COII|cytochrome C oxidase subunit II|tRNA-Lys|Atp8|Atp8|ATPase subunit 8|ATPase subunit 6|COIII|COIII|cytochro…	UNKNOWN	UNKNOWN	mitochondrion Mustelus manazo (starspotted smooth-hound)	Eukaryota; Metazoa; Chordata; Craniata; Vertebrata; Chondrichthyes; Elasmobranchii; Galeomorphii; Galeoidea; Carcharhiniformes; Triakidae; Mustelus.	.	UNKNOWN	liver	UNKNOWN
JQ519171	Mustelus manazo	Naylor,G.J.P., Caira,J.N., Jensen,K., Rosana,K.A.M., White,W.T. and	31-JUL-2012	Pacific Ocean: Taiwan	Mustelus manazo voucher UMMZ 231357 bio-material GN1020 NADH dehydrogenase subunit 2 (NADH2) gene, partial cds; mitochondrial.	nad_ref	UNKNOWN	UNKNOWN	79736	Bull. Am. Mus. Nat. Hist. 367, 1-262 (2012)	UNKNOWN	UNKNOWN	genomic DNA	1044	NADH2|NADH2|NADH dehydrogenase subunit 2	UNKNOWN	UNKNOWN	mitochondrion Mustelus manazo (starspotted smooth-hound)	Eukaryota; Metazoa; Chordata; Craniata; Vertebrata; Chondrichthyes; Elasmobranchii; Galeomorphii; Galeoidea; Carcharhiniformes; Triakidae; Mustelus.	.	UNKNOWN	UNKNOWN	UNKNOWN
JQ519171	Mustelus manazo	Naylor,G.J.P., Caira,J.N., Jensen,K., Rosana,K.A.M., White,W.T. and	31-JUL-2012	Pacific Ocean: Taiwan	Mustelus manazo voucher UMMZ 231357 bio-material GN1020 NADH dehydrogenase subunit 2 (NADH2) gene, partial cds; mitochondrial.	nad_ref	UNKNOWN	UNKNOWN	79736	Bull. Am. Mus. Nat. Hist. 367, 1-262 (2012)	UNKNOWN	UNKNOWN	genomic DNA	1044	NADH2|NADH2|NADH dehydrogenase subunit 2	UNKNOWN	UNKNOWN	mitochondrion Mustelus manazo (starspotted smooth-hound)	Eukaryota; Metazoa; Chordata; Craniata; Vertebrata; Chondrichthyes; Elasmobranchii; Galeomorphii; Galeoidea; Carcharhiniformes; Triakidae; Mustelus.	.	UNKNOWN	UNKNOWN	UNKNOWN
JQ519050	Mustelus antarcticus	Naylor,G.J.P., Caira,J.N., Jensen,K., Rosana,K.A.M., White,W.T. and	31-JUL-2012	Indian Ocean: Australia, Western Australia	Mustelus antarcticus voucher ANFC H 6571-03 bio-material GN4902 NADH dehydrogenase subunit 2 (NADH2) gene, partial cds; mitochondrial.	nad_ref	UNKNOWN	UNKNOWN	7813	Bull. Am. Mus. Nat. Hist. 367, 1-262 (2012)	UNKNOWN	UNKNOWN	genomic DNA	1044	NADH2|NADH2|NADH dehydrogenase subunit 2	UNKNOWN	UNKNOWN	mitochondrion Mustelus antarcticus (gummy shark)	Eukaryota; Metazoa; Chordata; Craniata; Vertebrata; Chondrichthyes; Elasmobranchii; Galeomorphii; Galeoidea; Carcharhiniformes; Triakidae; Mustelus.	.	UNKNOWN	UNKNOWN	UNKNOWN
JQ519050	Mustelus antarcticus	Naylor,G.J.P., Caira,J.N., Jensen,K., Rosana,K.A.M., White,W.T. and	31-JUL-2012	Indian Ocean: Australia, Western Australia	Mustelus antarcticus voucher ANFC H 6571-03 bio-material GN4902 NADH dehydrogenase subunit 2 (NADH2) gene, partial cds; mitochondrial.	nad_ref	UNKNOWN	UNKNOWN	7813	Bull. Am. Mus. Nat. Hist. 367, 1-262 (2012)	UNKNOWN	UNKNOWN	genomic DNA	1044	NADH2|NADH2|NADH dehydrogenase subunit 2	UNKNOWN	UNKNOWN	mitochondrion Mustelus antarcticus (gummy shark)	Eukaryota; Metazoa; Chordata; Craniata; Vertebrata; Chondrichthyes; Elasmobranchii; Galeomorphii; Galeoidea; Carcharhiniformes; Triakidae; Mustelus.	.	UNKNOWN	UNKNOWN	UNKNOWN
JQ519008	Mustelus lenticulatus	Naylor,G.J.P., Caira,J.N., Jensen,K., Rosana,K.A.M., White,W.T. and	31-JUL-2012	Pacific Ocean: New Zealand	Mustelus lenticulatus voucher ANFC H 5551-01 bio-material GN4896 NADH dehydrogenase subunit 2 (NADH2) gene, partial cds; mitochondrial.	nad_ref	UNKNOWN	UNKNOWN	335034	Bull. Am. Mus. Nat. Hist. 367, 1-262 (2012)	UNKNOWN	UNKNOWN	genomic DNA	1044	NADH2|NADH2|NADH dehydrogenase subunit 2	UNKNOWN	UNKNOWN	mitochondrion Mustelus lenticulatus (spotted estuary smooth-hound)	Eukaryota; Metazoa; Chordata; Craniata; Vertebrata; Chondrichthyes; Elasmobranchii; Galeomorphii; Galeoidea; Carcharhiniformes; Triakidae; Mustelus.	.	UNKNOWN	UNKNOWN	UNKNOWN
JQ519008	Mustelus lenticulatus	Naylor,G.J.P., Caira,J.N., Jensen,K., Rosana,K.A.M., White,W.T. and	31-JUL-2012	Pacific Ocean: New Zealand	Mustelus lenticulatus voucher ANFC H 5551-01 bio-material GN4896 NADH dehydrogenase subunit 2 (NADH2) gene, partial cds; mitochondrial.	nad_ref	UNKNOWN	UNKNOWN	335034	Bull. Am. Mus. Nat. Hist. 367, 1-262 (2012)	UNKNOWN	UNKNOWN	genomic DNA	1044	NADH2|NADH2|NADH dehydrogenase subunit 2	UNKNOWN	UNKNOWN	mitochondrion Mustelus lenticulatus (spotted estuary smooth-hound)	Eukaryota; Metazoa; Chordata; Craniata; Vertebrata; Chondrichthyes; Elasmobranchii; Galeomorphii; Galeoidea; Carcharhiniformes; Triakidae; Mustelus.	.	UNKNOWN	UNKNOWN	UNKNOWN
KY909680	Isurus oxyrinchus	Vella,A., Vella,N. and Schembri,S.	01-OCT-2017	Malta	Isurus oxyrinchus isolate CBRG-Ioxy05 NADH dehydrogenase subunit 2 (ND2) gene, partial cds; mitochondrial.	nad_ref	UNKNOWN	UNKNOWN	57983	Mar Genomics (2017) In press	UNKNOWN	UNKNOWN	genomic DNA	990	ND2|ND2|NADH dehydrogenase subunit 2	UNKNOWN	UNKNOWN	mitochondrion Isurus oxyrinchus (shortfin mako shark)	Eukaryota; Metazoa; Chordata; Craniata; Vertebrata; Chondrichthyes; Elasmobranchii; Galeomorphii; Galeoidea; Lamniformes; Alopiidae; Isurus.	.	UNKNOWN	UNKNOWN	CBRG-Ioxy05
KF927902	Isurus oxyrinchus	Straube,N., White,W.T., Ho,H.C., Rochel,E., Corrigan,S., Li,C. and	24-AUG-2014	Pacific Ocean: off of Taiwan	Isurus oxyrinchus bio-material tissue sample GN10186 NADH dehydrogenase subunit 2 (NADH2) gene, partial cds; mitochondrial.	nad_ref	UNKNOWN	UNKNOWN	57983	Zootaxa 3752, 256-278 (2013)	UNKNOWN	UNKNOWN	genomic DNA	1040	NADH2|NADH2|NADH dehydrogenase subunit 2	UNKNOWN	UNKNOWN	mitochondrion Isurus oxyrinchus (shortfin mako shark)	Eukaryota; Metazoa; Chordata; Craniata; Vertebrata; Chondrichthyes; Elasmobranchii; Galeomorphii; Galeoidea; Lamniformes; Alopiidae; Isurus.	.	UNKNOWN	UNKNOWN	UNKNOWN
KY909677	Isurus oxyrinchus	Vella,A., Vella,N. and Schembri,S.	01-OCT-2017	Malta	Isurus oxyrinchus isolate CBRG-Ioxy02 NADH dehydrogenase subunit 2 (ND2) gene, partial cds; mitochondrial.	nad_ref	UNKNOWN	UNKNOWN	57983	Mar Genomics (2017) In press	UNKNOWN	UNKNOWN	genomic DNA	990	ND2|ND2|NADH dehydrogenase subunit 2	UNKNOWN	UNKNOWN	mitochondrion Isurus oxyrinchus (shortfin mako shark)	Eukaryota; Metazoa; Chordata; Craniata; Vertebrata; Chondrichthyes; Elasmobranchii; Galeomorphii; Galeoidea; Lamniformes; Alopiidae; Isurus.	.	UNKNOWN	UNKNOWN	CBRG-Ioxy02
KY909678	Isurus oxyrinchus	Vella,A., Vella,N. and Schembri,S.	01-OCT-2017	Malta	Isurus oxyrinchus isolate CBRG-Ioxy03 NADH dehydrogenase subunit 2 (ND2) gene, partial cds; mitochondrial.	nad_ref	UNKNOWN	UNKNOWN	57983	Mar Genomics (2017) In press	UNKNOWN	UNKNOWN	genomic DNA	990	ND2|ND2|NADH dehydrogenase subunit 2	UNKNOWN	UNKNOWN	mitochondrion Isurus oxyrinchus (shortfin mako shark)	Eukaryota; Metazoa; Chordata; Craniata; Vertebrata; Chondrichthyes; Elasmobranchii; Galeomorphii; Galeoidea; Lamniformes; Alopiidae; Isurus.	.	UNKNOWN	UNKNOWN	CBRG-Ioxy03
KY909676	Isurus oxyrinchus	Vella,A., Vella,N. and Schembri,S.	01-OCT-2017	Malta	Isurus oxyrinchus isolate CBRG-Ioxy01 NADH dehydrogenase subunit 2 (ND2) gene, partial cds; mitochondrial.	nad_ref	UNKNOWN	UNKNOWN	57983	Mar Genomics (2017) In press	UNKNOWN	UNKNOWN	genomic DNA	990	ND2|ND2|NADH dehydrogenase subunit 2	UNKNOWN	UNKNOWN	mitochondrion Isurus oxyrinchus (shortfin mako shark)	Eukaryota; Metazoa; Chordata; Craniata; Vertebrata; Chondrichthyes; Elasmobranchii; Galeomorphii; Galeoidea; Lamniformes; Alopiidae; Isurus.	.	UNKNOWN	UNKNOWN	CBRG-Ioxy01
KY909706	Mustelus punctulatus	Vella,A., Vella,N. and Schembri,S.	01-OCT-2017	Malta	Mustelus punctulatus isolate CBRG-Mpun01 NADH dehydrogenase subunit 2 (ND2) gene, partial cds; mitochondrial.	nad_ref	UNKNOWN	UNKNOWN	112233	Mar Genomics (2017) In press	UNKNOWN	UNKNOWN	genomic DNA	990	ND2|ND2|NADH dehydrogenase subunit 2	UNKNOWN	UNKNOWN	mitochondrion Mustelus punctulatus (blackspotted smooth-hound)	Eukaryota; Metazoa; Chordata; Craniata; Vertebrata; Chondrichthyes; Elasmobranchii; Galeomorphii; Galeoidea; Carcharhiniformes; Triakidae; Mustelus.	.	UNKNOWN	UNKNOWN	CBRG-Mpun01
KY909706	Mustelus punctulatus	Vella,A., Vella,N. and Schembri,S.	01-OCT-2017	Malta	Mustelus punctulatus isolate CBRG-Mpun01 NADH dehydrogenase subunit 2 (ND2) gene, partial cds; mitochondrial.	nad_ref	UNKNOWN	UNKNOWN	112233	Mar Genomics (2017) In press	UNKNOWN	UNKNOWN	genomic DNA	990	ND2|ND2|NADH dehydrogenase subunit 2	UNKNOWN	UNKNOWN	mitochondrion Mustelus punctulatus (blackspotted smooth-hound)	Eukaryota; Metazoa; Chordata; Craniata; Vertebrata; Chondrichthyes; Elasmobranchii; Galeomorphii; Galeoidea; Carcharhiniformes; Triakidae; Mustelus.	.	UNKNOWN	UNKNOWN	CBRG-Mpun01
MG913596	Squalus acanthias	Ramirez-Amaro,S., Ordines,F., Picornell,A., Castro,J.A., Ramon,C.,	07-OCT-2018	UNKNOWN	Squalus acanthias isolate G12016 NADH dehydrogenase subunit 2 (NADH2) gene, partial cds; mitochondrial.	nad_ref	UNKNOWN	UNKNOWN	7797	Zool. Scr. (2018) In press	UNKNOWN	UNKNOWN	genomic DNA	954	NADH2|NADH2|NADH dehydrogenase subunit 2	UNKNOWN	UNKNOWN	mitochondrion Squalus acanthias (spiny dogfish)	Eukaryota; Metazoa; Chordata; Craniata; Vertebrata; Chondrichthyes; Elasmobranchii; Squalimorphii; Squaliformes; Squalidae; Squalus.	.	UNKNOWN	UNKNOWN	G12016
JQ518978	Squalus acanthias	Naylor,G.J.P., Caira,J.N., Jensen,K., Rosana,K.A.M., White,W.T. and	31-JUL-2012	Atlantic Ocean	Squalus acanthias bio-material GN6336 NADH dehydrogenase subunit 2 (NADH2) gene, partial cds; mitochondrial.	nad_ref	UNKNOWN	UNKNOWN	7797	Bull. Am. Mus. Nat. Hist. 367, 1-262 (2012)	UNKNOWN	UNKNOWN	genomic DNA	1044	NADH2|NADH2|NADH dehydrogenase subunit 2	UNKNOWN	UNKNOWN	mitochondrion Squalus acanthias (spiny dogfish)	Eukaryota; Metazoa; Chordata; Craniata; Vertebrata; Chondrichthyes; Elasmobranchii; Squalomorphii; Squaliformes; Squalidae; Squalus.	.	UNKNOWN	UNKNOWN	UNKNOWN
KY909814	Squalus blainville	Vella,A., Vella,N. and Schembri,S.	01-OCT-2017	Malta	Squalus blainville isolate CBRG-Sbla13 NADH dehydrogenase subunit 2 (ND2) gene, partial cds; mitochondrial.	nad_ref	UNKNOWN	UNKNOWN	934694	Mar Genomics (2017) In press	UNKNOWN	UNKNOWN	genomic DNA	990	ND2|ND2|NADH dehydrogenase subunit 2	UNKNOWN	UNKNOWN	mitochondrion Squalus blainville (longnose spurdog)	Eukaryota; Metazoa; Chordata; Craniata; Vertebrata; Chondrichthyes; Elasmobranchii; Squalimorphii; Squaliformes; Squalidae; Squalus.	.	UNKNOWN	UNKNOWN	CBRG-Sbla13
KY909813	Squalus blainville	Vella,A., Vella,N. and Schembri,S.	01-OCT-2017	Malta	Squalus blainville isolate CBRG-Sbla12 NADH dehydrogenase subunit 2 (ND2) gene, partial cds; mitochondrial.	nad_ref	UNKNOWN	UNKNOWN	934694	Mar Genomics (2017) In press	UNKNOWN	UNKNOWN	genomic DNA	990	ND2|ND2|NADH dehydrogenase subunit 2	UNKNOWN	UNKNOWN	mitochondrion Squalus blainville (longnose spurdog)	Eukaryota; Metazoa; Chordata; Craniata; Vertebrata; Chondrichthyes; Elasmobranchii; Squalimorphii; Squaliformes; Squalidae; Squalus.	.	UNKNOWN	UNKNOWN	CBRG-Sbla12
KY909812	Squalus blainville	Vella,A., Vella,N. and Schembri,S.	01-OCT-2017	Malta	Squalus blainville isolate CBRG-Sbla11 NADH dehydrogenase subunit 2 (ND2) gene, partial cds; mitochondrial.	nad_ref	UNKNOWN	UNKNOWN	934694	Mar Genomics (2017) In press	UNKNOWN	UNKNOWN	genomic DNA	990	ND2|ND2|NADH dehydrogenase subunit 2	UNKNOWN	UNKNOWN	mitochondrion Squalus blainville (longnose spurdog)	Eukaryota; Metazoa; Chordata; Craniata; Vertebrata; Chondrichthyes; Elasmobranchii; Squalimorphii; Squaliformes; Squalidae; Squalus.	.	UNKNOWN	UNKNOWN	CBRG-Sbla11
KY909811	Squalus blainville	Vella,A., Vella,N. and Schembri,S.	01-OCT-2017	Malta	Squalus blainville isolate CBRG-Sbla10 NADH dehydrogenase subunit 2 (ND2) gene, partial cds; mitochondrial.	nad_ref	UNKNOWN	UNKNOWN	934694	Mar Genomics (2017) In press	UNKNOWN	UNKNOWN	genomic DNA	990	ND2|ND2|NADH dehydrogenase subunit 2	UNKNOWN	UNKNOWN	mitochondrion Squalus blainville (longnose spurdog)	Eukaryota; Metazoa; Chordata; Craniata; Vertebrata; Chondrichthyes; Elasmobranchii; Squalimorphii; Squaliformes; Squalidae; Squalus.	.	UNKNOWN	UNKNOWN	CBRG-Sbla10
KY909810	Squalus blainville	Vella,A., Vella,N. and Schembri,S.	01-OCT-2017	Malta	Squalus blainville isolate CBRG-Sbla09 NADH dehydrogenase subunit 2 (ND2) gene, partial cds; mitochondrial.	nad_ref	UNKNOWN	UNKNOWN	934694	Mar Genomics (2017) In press	UNKNOWN	UNKNOWN	genomic DNA	990	ND2|ND2|NADH dehydrogenase subunit 2	UNKNOWN	UNKNOWN	mitochondrion Squalus blainville (longnose spurdog)	Eukaryota; Metazoa; Chordata; Craniata; Vertebrata; Chondrichthyes; Elasmobranchii; Squalimorphii; Squaliformes; Squalidae; Squalus.	.	UNKNOWN	UNKNOWN	CBRG-Sbla09
KY909808	Squalus blainville	Vella,A., Vella,N. and Schembri,S.	01-OCT-2017	Malta	Squalus blainville isolate CBRG-Sbla07 NADH dehydrogenase subunit 2 (ND2) gene, partial cds; mitochondrial.	nad_ref	UNKNOWN	UNKNOWN	934694	Mar Genomics (2017) In press	UNKNOWN	UNKNOWN	genomic DNA	990	ND2|ND2|NADH dehydrogenase subunit 2	UNKNOWN	UNKNOWN	mitochondrion Squalus blainville (longnose spurdog)	Eukaryota; Metazoa; Chordata; Craniata; Vertebrata; Chondrichthyes; Elasmobranchii; Squalimorphii; Squaliformes; Squalidae; Squalus.	.	UNKNOWN	UNKNOWN	CBRG-Sbla07
